# Supplementary material for: Effects of urban living environments on mental health in adults
Source: Nat Med. 2023 Jun 15;29(6):1456–67. doi: 10.1038/s41591-023-02365-w (PMC10287556; doi:10.1038/s41591-023-02365-w)
Supplement: Supplementary file 3 — Supplementary Tables 2, 5, 9–13 and 15. [file 41591_2023_2365_MOESM3_ESM.xlsx]

## Sheet: Supplementary Table 2
Supplementary Table 2. Detailed urban living environmental variables
Num	Catergory	Name in UKBB
1	Traffic	24009_Traffic_intensity_on_the_nearest_road
		24010_Inverse_distance_to_the_nearest_road
		24011_Traffic_intensity_on_the_nearest_major_road
		24012_Inverse_distance_to_the_nearest_major_road
		24013_Total_traffic_load_on_major_roads
		24014_Close_to_major_road
		24015_Sum_of_road_length_of_major_roads_within_100m
2	Air pollution	24003_Nitrogen_dioxide_air_pollution_2010
		24004_Nitrogen_oxides_air_pollution_2010
		24005_Particulate_matter_air_pollution_pm10_2010
		24006_Particulate_matter_air_pollution_pm2.5_2010
		24007_Particulate_matter_air_pollution_pm2.5_absorbance_2010
		24008_Particulate_matter_air_pollution_pm2.5_10um_2010
3	Sound pollution	24020_Average_daytime_sound_level_of_noise_pollution
		24021_Average_evening_sound_level_of_noise_pollution
		24022_Average_night_time_sound_level_of_noise_pollution
		24023_Average_16_hour_sound_level_of_noise_pollution
		24024_Average_24_hour_sound_level_of_noise_pollution
4	Building Class	Building_Class_code
5	Distance community	ND_CC04_Public_Village_Hall_Other_Community_Facility
		ND_CL03_Library
		ND_CL07_Cinema_Conf_Exhib_Centre_Theatre_Concert_Hall
		ND_ZW_Places_of_Worship
6	Distance education	ND_CE01_College
		ND_CE02_Childrens_Nursery_Creche
		ND_CE03_Preparatory_First_Primary_Infant_Junior_M
		ND_CE04_Secondary_High_School
		ND_CE05_University
7	Distance factory	ND_CI01_Factory_Manufacturing
		ND_CI02_Mineral_Ore_Working_Quarry_Mine
		ND_CI03_Workshop_Light_Industrial
		ND_CI04_Warehouse_Store_Storage_Depot
8	Distance healthcare	ND_CM01_Dentist
		ND_CM02_GP_Practice_Surgery_Clinic
		ND_CM03_Hospital_Hospice
9	Distance services	ND_CC12_Job_Centre
		ND_CO01GV_Central_Government_Service
		ND_CO01LG_Local_Government_Service
		ND_CR01_Bank_Financial_Service
		ND_CR02_Retail_Service_Agent
		ND_CR02PO_Post_Office
10	Distance waste and energy	ND_CU02_Landfill
		ND_CU03_Power_Station_Energy_Production
		ND_CU07_Water_Waste_Water_Sewage_Treatment_Works
		ND_Recycling
11	Distance transport	ND_CT03_ Car/Coach/Commercial Vehicle/Taxi/Parking/Park and Ride Site
12	Distance emergency	ND_CX01_Police_Transport_Police_Station
		ND_CX02_Fire_Station
		ND_CX03_Ambulance_Station
13	Distance food	ND_CR06_Public_House_Bar_Night_Club
		ND_CR07_Restaurant_Cafeteria
		ND_CR10_Fast_Food_Outlet_Takeaway
14	Index of Multiple Deprivation	IMD_score
15	Landuse Density agricultural	Den_CA01_Farm_Non_Residential_Associated_Building
16	Landuse density Ancillary Building	Den_CB
17	Landuse Density community service	Den_CC_Community Services
18	Landuse Density education	Den_CE_Education
19	Landuse Density accommodation	Den_CH_Hotel / Motel /Boarding /Guest House
20	Landuse Density factory	Den_CI01_Factory_Manufacturing
		Den_CI02_Mineral /Ore Working/Quarry/Mine
		Den_CI03_Workshop_Light_Industrial
		Den_CI04_Warehouse_Store_Storage_Depot
		Den_CI05_Wholesale Distribution
		Den_CI06_Recycling Plant
		Den_CI07_Incinerator/Waste Transfer Station
		Den_CI08_Maintenance Depot
21	Landuse Density Leisure	Den_CL02_Holiday / Campsite
		Den_CL03_Library
		Den_CL04_Museum_Gallery
		Den_CL06_Indoor_Outdoor_Leisure_Sporting_Activity_Centre
		Den_CL07_Cinema_Conference_Exhib_Centre_Theatre_Concert_Hall
		Den_CL10_Licensed_Private_Members_Club_Recreational_Social_Club
22	Landuse Density medical	Den_CM_Medical
23	Landuse Density animal centre	Den_CN_Animal Centre
24	Landuse Density Office	Den_CO01_Office / Work Studio
25	Landuse Density Retail	Den_CR01_Bank / Financial Service
		Den_CR02_Retail Service Agent
		Den_CR04_Market (Indoor /Outdoor)
		Den_CR05_Petrol Filling Station
		Den_CR06_Public_House_Bar_Nightclub
		Den_CR07_Restaurant_Cafeteria
		Den_CR08_Shop / Showroom
		Den_CR09_Other_Licensed_Premise_Vendor
		Den_CR10_Fast_Food_Outlet_Takeaway_Hot_Cold
		Den_CR11_Automated_Teller_Machine_ATM
26	Landuse Density Storage Land	Den_CS_Storage Land
27	Landuse Density Transport	Den_CT
28	Landuse Density Utility	Den_CU
29	Landuse Density emergency	Den_CX
30	Landuse Density Information	Den_CZ
31	Landuse Density Allotment	Den_LL_Allotment
32	Landuse Density Amenity	Den_LM
33	Landuse Density Open Space	Den_LO
34	Landuse Density park	Den_LP
35	Landuse Density unused land	Den_LU
36	Landuse Density unused water	Den_LW
37	Landuse Density military	Den_M_Military
38	Landuse Density residential	Den_R_Residential
39	Landuse Density Object of Interest	Den_Z_Object_of_Interest
40	NDVI mean	NDVI_500m_mean
41	NDVI standard variation	NDVI_500m_STD
42	Street network link characteristics	Link_Connectivity
		Link_Length
		Link_Ang_Curvature
43	Street network centrality analysis	Mean_Ang_Dist_Wl_R400c
		NetQuantPD_Ang_Wl_R400c
		Betweenness_Ang_Wl_R400c
		TPBetweenness_Ang_Wl_R400c
		TPDestination_Ang_Wl_R400c
44	Street network radial measures	Links_R400c
		Length_R400c
		Ang_Dist_R400c
		Weight_Wl_R400c
		MeanGeoLen_Ang_Wl_R400c
45	Street network detour analysis	Mean_Crow_Flight_Wl_R400c
		Diversion_Ratio_Ang_Wl_R400c
46	Street network shape	Convex_Hull_Area_R400c
		Convex_Hull_Perimeter_R400c
		Convex_Hull_Max_Radius_R400c
		Convex_Hull_Bearing_R400c
		Convex_Hull_Shape_Index_R400c
47	Terrain mean	Slope500m_Mean
48	Terrain standard vairation	Slope500m_STD
49	Greenspace percentage buffer 300m	Greenspace_percentage_buffer_300m
50	Domestic garden percentage buffer 300m	Domestic_garden_percentage_buffer_300m
51	Natural environment percentage buffer 300m	Natural_environment_percentage_buffer_300m
52	Coast proximity	Distance_Euclidean_to_coast
53	Water proximity	Water_percentage_buffer_300m

## Sheet: Supplementary Table 5
Supplementary Table 5. Weight of urban living environment category and psychiatric symptoms in sCCA-regression analysis
Urban living environment catogory	Weight
Affective symptom group
IMD score	0.952721
Air pollution	0.468234
Street radius	0.350781
Landuse density of factory	0.258846
Noise pollution	0.158976
Landuse density of retail	0.156823
Traffic	0.143189
Street centrality	0.14304
Landuse density of community service	0.141823
Landuse density of office	0.0857209
Distance to healthcare	-0.156698
Greenspace percentage	-0.191321
Distance to community service	-0.192246
Distance to food store	-0.230467
Distance to education	-0.243626
Natural environment	-0.254518
Distance to emergency	-0.255275
Distance to factory	-0.27959
Domestic garden	-0.282069
Distance to services	-0.295184
Psychiatric symtoms
Unenthusiasm	0.640898
Tiredness	0.621376
Loneliness	0.579108
Depressed mood	0.561849
Fed up feeling	0.534705
Anxiety symptom group
Landuse density of leisure	0.39544
Street network detour	0.315539
Street network shape	0.260733
Landuse density of residential	0.245319
Landuse density of object of interest	0.237767
Landuse density of transport	0.171951
Mean Terrain	0.161297
Euclidean distance to coast	0.11895
STD of NDVI	0.115059
Landuse density of utility	0.108318
Landuse density of animal centre	0.0764161
Landuse density of storage land	0.0637884
Landuse density of agricultural	0.0440668
Landuse density of ancillary building	-0.0992502
Percentage of water	-0.13117
Distance to waste and energy	-0.491815
Mean NDVI	-0.570754
Psychiatric symtoms
Worry too long	0.12371
Anxious feelings	0.38266
Nervous feelings	0.20282
Suffer from nerves	0.22463
Highly strung	0.29633
Seen psychaitrist	0.33235
Emotional instability symptom group
Landuse density of education	0.4714
STD of Terrain	0.41868
Building class	0.37208
Landuse density of accommodation	0.21181
Landuse density of medical	0.19662
Landuse density of emergency	0.19561
Street network link	0.19457
Landuse density of unused land	-0.039164
Distance to food store	-0.071039
Landuse density of unused water	-0.071046
Landuse density of open space	-0.083448
Landuse density of amenity	-0.177205
Landuse density of park	-0.194004
Landuse density of allotment	-0.211255
Landuse density of information station	-0.215091
Psychiatric symtoms
Guilty	0.19867
Highly strung	0.47738
Grief and stress	0.51524
Miserableness	0.36974
Mood swings	0.46877
Neuroticism score	0.42157
Risk taking	0.23685
Irritability	0.14919
Sensitivity hurt feelings	0.06225

## Sheet: Supplementary Table 9
Supplementary Table 9. 3,436 significant GWAS associations between SNPs and affective symptoms group after Bonferroni correction of Pc<0.05
CHR	SNP	BP	A1	STAT	P
17	rs62062288	44096553	A	7.803	6.089e-15
17	rs62071573	44342994	T	7.735	1.04e-14
17	rs4280294	44487793	C	7.734	1.047e-14
17	rs4506940	44487794	T	7.734	1.047e-14
17	rs1706726	44324257	T	7.727	1.108e-14
17	rs2732581	44326619	G	7.723	1.136e-14
17	rs2696511	44361075	G	7.707	1.294e-14
17	rs17652520	44098967	A	7.697	1.403e-14
17	rs2668724	44347638	T	7.688	1.5e-14
17	rs1706725	44324185	G	7.674	1.674e-14
17	rs2696626	44327070	A	7.645	2.103e-14
17	rs62063264	44033401	T	7.632	2.317e-14
17	rs2668716	44343371	A	7.622	2.507e-14
17	17:43758116_AAAAG_A	43758116	A	7.62	2.556e-14
17	17:44364019_GA_G	44364019	G	7.615	2.644e-14
17	rs669915	43724245	A	7.613	2.678e-14
17	rs56280951	44041107	A	7.602	2.931e-14
17	rs55709241	44041101	C	7.601	2.948e-14
17	rs62063263	44033394	C	7.593	3.125e-14
17	rs373685009	43790598	GAA	7.58	3.456e-14
17	rs147268270	44101849	TC	7.573	3.655e-14
17	rs450237	43709225	C	7.571	3.709e-14
17	17:44568241_CT_C	44568241	C	7.567	3.827e-14
17	rs2732687	44338694	A	7.565	3.891e-14
17	rs112908630	43785104	CTTA	7.561	4.016e-14
17	rs2732620	44362865	C	7.56	4.048e-14
17	rs111355814	43977748	GGCTGGCCCATA	7.555	4.197e-14
17	rs141698966	44113227	TG	7.554	4.229e-14
17	rs2532421	44369214	C	7.553	4.279e-14
17	rs62056905	43782693	G	7.552	4.287e-14
17	rs2732650	44344988	G	7.552	4.299e-14
17	rs2532420	44369224	G	7.551	4.333e-14
17	rs77301847	43810902	G	7.548	4.44e-14
17	rs2089713	44362552	T	7.546	4.511e-14
17	rs62063672	44125288	G	7.545	4.526e-14
17	17:43751598_GT_G	43751598	G	7.539	4.76e-14
18	rs599550	53252388	G	-7.536	4.865e-14
17	rs2696515	44358109	T	7.532	5.011e-14
17	rs112431991	43758885	G	7.531	5.04e-14
17	rs2732649	44344810	G	7.53	5.096e-14
17	rs200422537	44331803	ATTTT	7.527	5.213e-14
17	rs1706723	44324048	G	7.524	5.32e-14
17	rs62055544	43964539	G	7.523	5.357e-14
17	rs62063279	44036936	A	7.523	5.361e-14
17	rs62063278	44036914	T	7.522	5.426e-14
17	17:43947176_AC_A	43947176	A	7.521	5.469e-14
17	rs2532322	44358428	A	7.513	5.79e-14
17	rs75022332	43810873	T	7.511	5.894e-14
17	rs77807457	43810851	C	7.509	5.955e-14
18	rs613872	53210302	G	-7.508	6.028e-14
17	rs2668715	44343304	A	7.507	6.06e-14
17	rs138875687	44345047	ACT	7.507	6.063e-14
17	rs62057061	43856639	G	7.505	6.161e-14
17	rs2668714	44343291	G	7.502	6.302e-14
17	rs34782243	44343282	A	7.502	6.302e-14
17	rs62055701	43758787	A	7.502	6.311e-14
17	rs62055702	43758790	T	7.501	6.339e-14
17	17:43768621_AG_A	43768621	A	7.499	6.458e-14
17	rs112123127	43785098	T	7.499	6.474e-14
17	rs78454137	43785096	A	7.499	6.474e-14
17	rs34200189	44343125	T	7.497	6.573e-14
17	rs241036	43731719	C	7.493	6.774e-14
17	rs111164082	44047037	A	7.491	6.871e-14
17	17:43951599_CAGAT_C	43951599	C	7.489	6.966e-14
17	rs62073112	44324572	G	7.489	6.978e-14
17	rs17588637	44357297	T	7.486	7.105e-14
17	17:43914990_AAC_A	43914990	A	7.485	7.183e-14
17	rs2696510	44361337	T	7.484	7.219e-14
17	rs74839514	44357453	T	7.482	7.329e-14
17	rs140412994	44203855	CTCAA	7.481	7.398e-14
18	rs618869	53248151	T	-7.479	7.508e-14
17	rs78011262	43837917	C	7.479	7.517e-14
17	rs2469918	44369320	T	7.479	7.543e-14
17	rs78556223	44026478	G	7.476	7.676e-14
17	17:44296845_A_C	44296845	C	7.476	7.698e-14
17	17:44296846_G_A	44296846	A	7.476	7.698e-14
17	rs62056931	43789698	A	7.475	7.774e-14
17	rs17571739	44032915	C	7.474	7.789e-14
17	rs111697872	43840726	CTT	7.473	7.837e-14
17	rs375912859	43850037	CTT	7.473	7.845e-14
17	rs2696533	44355343	C	7.473	7.85e-14
17	rs62062813	44032956	A	7.473	7.858e-14
17	rs111905143	44184808	G	7.472	7.901e-14
17	rs79523636	44359499	T	7.472	7.935e-14
17	rs62071575	44344456	C	7.472	7.939e-14
17	rs55967721	43948977	A	7.471	7.955e-14
17	rs2316772	43946423	C	7.469	8.098e-14
17	rs1526128	43779624	T	7.469	8.118e-14
17	rs113758975	44207523	A	7.468	8.191e-14
17	rs112534607	44344376	A	7.467	8.247e-14
17	rs111413387	44344409	C	7.466	8.281e-14
17	rs62055696	43758125	G	7.466	8.286e-14
17	rs2532330	44349867	A	7.464	8.41e-14
17	rs1724414	43670754	A	7.462	8.525e-14
17	rs75676226	43947171	A	7.462	8.576e-14
17	rs17650872	44039516	T	7.461	8.592e-14
17	rs77555455	44035516	A	7.458	8.794e-14
17	rs2950705	44343121	G	7.458	8.836e-14
17	rs2732712	44348932	G	7.457	8.909e-14
17	rs62055546	43964567	C	7.457	8.914e-14
18	rs596668	53264343	A	-7.456	8.976e-14
17	rs968028	43781105	G	7.454	9.109e-14
17	rs17571857	44035706	G	7.45	9.371e-14
17	rs2696522	44356890	C	7.45	9.373e-14
17	rs4479288	43793828	A	7.449	9.406e-14
17	rs62056913	43784994	T	7.448	9.473e-14
17	17:43914979_AC_A	43914979	A	7.446	9.632e-14
17	rs17650771	44035367	G	7.444	9.787e-14
17	rs3110331	44318575	G	7.444	9.787e-14
17	rs572543580	43914981	G	7.444	9.811e-14
17	rs2696657	44244926	G	7.443	9.87e-14
17	rs17571809	44034859	G	7.441	9.989e-14
17	rs17650901	44039691	G	7.441	1.002e-13
17	rs2532344	44343930	G	7.441	1.003e-13
17	rs17585608	44243979	T	7.44	1.008e-13
17	rs17585644	44244581	C	7.44	1.008e-13
17	rs2696659	44245876	G	7.44	1.01e-13
17	rs17688922	43779351	A	7.44	1.014e-13
17	rs2532275	44246997	A	7.439	1.016e-13
17	rs2532278	44246405	A	7.439	1.016e-13
17	rs4792844	44242969	C	7.439	1.018e-13
17	rs2696660	44246211	G	7.439	1.019e-13
17	rs62063271	44036047	A	7.438	1.022e-13
17	rs2532273	44247314	T	7.438	1.028e-13
17	rs111520035	44039410	G	7.437	1.033e-13
17	rs4792843	44243179	G	7.436	1.041e-13
17	rs113040933	43792493	TAAAC	7.436	1.044e-13
17	rs2532343	44344097	C	7.435	1.046e-13
17	rs2458210	44298102	A	7.434	1.053e-13
17	rs112082260	44355303	C	7.434	1.056e-13
17	rs75691066	44045585	A	7.434	1.057e-13
17	rs8073146	43893751	G	7.434	1.059e-13
17	rs62062778	44022528	G	7.433	1.066e-13
17	rs113518470	43850932	T	7.432	1.073e-13
17	rs2696494	44365000	G	7.432	1.073e-13
17	rs2732613	44364829	C	7.431	1.078e-13
17	17:44246624_C_A	44246624	A	7.431	1.079e-13
17	rs2141299	44240986	A	7.431	1.082e-13
17	rs2696567	44241304	G	7.431	1.082e-13
17	rs55973918	43792252	A	7.431	1.085e-13
17	rs17762361	43781778	G	7.43	1.086e-13
17	rs2532272	44247673	A	7.43	1.087e-13
17	rs56220242	43792326	T	7.43	1.087e-13
17	rs17585426	44238966	C	7.43	1.09e-13
17	rs17662403	44238938	C	7.43	1.09e-13
17	rs1918789	44240107	C	7.43	1.09e-13
17	rs2532288	44239958	T	7.43	1.09e-13
17	rs2532291	44238424	A	7.43	1.09e-13
17	17:43809559_GT_G	43809559	G	7.43	1.093e-13
17	rs2532286	44241664	C	7.429	1.094e-13
17	rs3108318	43719829	T	7.429	1.094e-13
17	17:44355315_AT_A	44355315	A	7.429	1.096e-13
17	rs1881193	44248769	C	7.429	1.096e-13
17	rs17334923	43827244	T	7.429	1.098e-13
17	rs2668641	44326509	A	7.428	1.103e-13
17	17:43760759_AT_A	43760759	A	7.428	1.105e-13
17	rs55703644	44274766	C	7.427	1.111e-13
17	rs112916880	44036129	T	7.427	1.112e-13
17	rs35879086	43830382	A	7.427	1.115e-13
17	rs1608955	43815713	T	7.427	1.118e-13
17	rs1608956	43815820	A	7.427	1.118e-13
17	rs968027	43781250	T	7.427	1.118e-13
17	rs1880749	43792586	C	7.426	1.119e-13
17	rs55744103	44316280	C	7.426	1.121e-13
17	rs2429438	44348265	C	7.426	1.123e-13
17	rs62056878	43780561	T	7.425	1.131e-13
17	rs71375313	43839253	A	7.425	1.132e-13
17	rs4792845	44242788	T	7.425	1.133e-13
17	rs78568882	43784935	G	7.424	1.136e-13
17	rs2458185	44327370	A	7.424	1.137e-13
17	rs62056928	43788782	T	7.424	1.141e-13
17	17:43849572_AT_A	43849572	A	7.424	1.142e-13
17	rs62055545	43964561	T	7.424	1.143e-13
17	rs1406068	44234526	T	7.423	1.145e-13
17	rs444967	43685698	G	7.423	1.146e-13
17	rs2532271	44248042	A	7.422	1.156e-13
17	rs7502937	43793665	G	7.422	1.161e-13
17	rs2532298	44231295	A	7.421	1.163e-13
17	rs2696573	44230647	T	7.421	1.163e-13
17	rs55780945	44040120	T	7.421	1.163e-13
17	rs1568950	43792896	C	7.421	1.164e-13
17	rs1568951	43792895	G	7.421	1.164e-13
17	rs2532297	44231326	A	7.42	1.171e-13
17	rs2532299	44231117	C	7.42	1.171e-13
17	rs2696572	44231617	T	7.42	1.171e-13
17	rs56167344	43797087	T	7.42	1.175e-13
17	rs17571781	44033802	C	7.42	1.176e-13
17	rs56371647	43855503	T	7.419	1.181e-13
17	rs62056935	43790446	G	7.419	1.182e-13
17	rs56160448	43792358	G	7.419	1.183e-13
17	rs62056937	43791181	C	7.419	1.184e-13
17	rs2696570	44237790	A	7.419	1.187e-13
17	rs2696571	44237372	C	7.419	1.187e-13
17	17:43764027_GGCCGAGGTGAGAGGCT_G	43764027	G	7.419	1.188e-13
17	rs113343439	44314217	G	7.418	1.191e-13
17	rs1105569	43793388	T	7.418	1.194e-13
17	rs1105570	43793342	G	7.418	1.194e-13
17	rs1105571	43793200	T	7.418	1.194e-13
17	rs62062805	44030773	G	7.418	1.195e-13
17	rs62056936	43790911	T	7.418	1.196e-13
17	rs75076131	43790649	A	7.418	1.196e-13
17	rs75183956	44182956	G	7.418	1.196e-13
17	rs75330746	44182955	T	7.418	1.196e-13
17	rs62056925	43788649	C	7.418	1.197e-13
17	rs62056926	43788666	G	7.418	1.197e-13
17	rs62056927	43788767	A	7.417	1.198e-13
17	rs12150455	43827508	G	7.417	1.2e-13
17	rs113138968	44314261	T	7.417	1.201e-13
17	rs2532293	44233589	C	7.417	1.203e-13
17	rs2532294	44233433	C	7.417	1.203e-13
17	rs1528072	44236725	A	7.417	1.204e-13
17	rs62056939	43791332	C	7.417	1.204e-13
17	rs62056940	43791344	A	7.417	1.204e-13
17	rs75990322	43791468	C	7.417	1.204e-13
17	rs77387379	43791429	A	7.417	1.204e-13
17	rs78803763	43791405	A	7.417	1.204e-13
17	rs56400821	43760080	A	7.416	1.208e-13
17	rs2668623	44352361	T	7.416	1.209e-13
17	rs56397077	43788419	A	7.416	1.209e-13
17	rs62056922	43787563	G	7.416	1.209e-13
17	rs76669427	43836051	A	7.416	1.211e-13
17	rs2532300	44229986	C	7.416	1.212e-13
17	rs1568949	43792975	A	7.416	1.213e-13
17	17:43814930_GCGTA_G	43814930	G	7.416	1.214e-13
17	rs2532340	44345653	G	7.416	1.214e-13
17	rs17426195	43832367	A	7.415	1.216e-13
17	rs2109092	44232959	A	7.415	1.217e-13
17	rs2532292	44237068	T	7.415	1.217e-13
17	rs62060864	44235893	T	7.415	1.217e-13
17	rs4479289	43793951	A	7.415	1.218e-13
17	rs62057073	43861117	T	7.415	1.221e-13
17	rs62056920	43787226	A	7.415	1.222e-13
17	rs62056921	43787306	C	7.415	1.222e-13
17	rs113661667	43791610	C	7.415	1.223e-13
17	rs74579538	43791652	A	7.415	1.223e-13
17	rs4605208	43794209	C	7.414	1.225e-13
17	rs62056911	43784624	C	7.414	1.226e-13
17	rs62056929	43789144	A	7.414	1.226e-13
17	rs35631660	43832337	G	7.414	1.227e-13
17	rs17762535	43787130	C	7.414	1.229e-13
17	rs2429444	44298279	T	7.414	1.229e-13
17	rs62056879	43781426	C	7.414	1.233e-13
17	rs17688875	43778406	G	7.414	1.234e-13
17	rs55849973	43792418	C	7.414	1.234e-13
17	rs17585214	44233811	T	7.413	1.238e-13
17	rs17662235	44233776	C	7.413	1.238e-13
17	rs2696575	44228824	G	7.413	1.239e-13
17	rs62063262	44033002	C	7.413	1.241e-13
17	rs62054429	43823125	A	7.412	1.245e-13
17	rs113762994	43847095	T	7.412	1.248e-13
17	rs2696684	44244397	A	7.412	1.249e-13
17	rs113246445	43851209	AT	7.412	1.252e-13
17	rs1918791	44228609	G	7.412	1.253e-13
17	rs1918792	44228529	A	7.412	1.253e-13
17	rs2696576	44228770	G	7.412	1.253e-13
17	rs62055868	43830640	T	7.411	1.254e-13
17	rs62063275	44036287	G	7.411	1.254e-13
17	rs62060844	44153836	T	7.411	1.255e-13
17	rs56290582	43788371	T	7.411	1.256e-13
17	rs140713557	43953179	G	7.411	1.257e-13
17	rs62056841	43990041	C	7.411	1.257e-13
17	17:44304910_G_C	44304910	C	7.411	1.258e-13
17	rs9899964	44314342	C	7.411	1.258e-13
17	17:43855501_AC_A	43855501	A	7.411	1.261e-13
17	rs62054831	43932381	T	7.411	1.261e-13
17	rs56013908	43836920	C	7.41	1.263e-13
17	rs4609898	43794182	A	7.41	1.264e-13
17	rs62063269	44034833	A	7.41	1.265e-13
17	rs8072451	43893716	T	7.41	1.267e-13
17	rs17689218	43785808	C	7.41	1.269e-13
17	rs62056916	43785938	T	7.41	1.269e-13
17	rs17563923	43819450	A	7.41	1.27e-13
17	rs55938136	43798360	G	7.41	1.27e-13
17	rs75403953	43798546	G	7.41	1.27e-13
17	17:44294983_C_A	44294983	A	7.41	1.271e-13
17	rs62056917	43786013	T	7.41	1.271e-13
17	rs76728632	43818160	C	7.409	1.273e-13
17	17:43827156_GA_G	43827156	G	7.409	1.274e-13
17	rs55989971	43798160	A	7.409	1.274e-13
17	rs62056946	43798401	A	7.409	1.274e-13
17	17:44303525_G_A	44303525	A	7.409	1.275e-13
17	rs76493835	43807642	G	7.409	1.278e-13
17	rs1528074	44234060	G	7.409	1.281e-13
17	rs62054424	43819384	A	7.408	1.286e-13
17	rs62054425	43819480	T	7.408	1.286e-13
17	rs17688944	43779419	A	7.408	1.287e-13
17	rs55821155	44032470	G	7.408	1.287e-13
17	rs430789	44295157	G	7.408	1.288e-13
17	rs55946323	44031946	G	7.408	1.288e-13
17	rs111415173	43795573	T	7.408	1.289e-13
17	rs112535292	44344300	T	7.408	1.289e-13
17	rs112995313	43795768	C	7.408	1.289e-13
17	rs113991678	43795634	T	7.408	1.289e-13
17	rs1880750	43796541	A	7.408	1.289e-13
17	rs62054380	43800987	A	7.408	1.29e-13
17	rs17649553	43994648	T	7.408	1.291e-13
17	rs56298110	43815336	G	7.408	1.291e-13
17	rs62621252	43922942	C	7.407	1.293e-13
17	rs56167560	43792411	G	7.407	1.294e-13
17	rs56080482	44032597	A	7.407	1.296e-13
17	rs62055888	43838720	T	7.407	1.297e-13
17	rs3072094	43798348	T	7.407	1.298e-13
17	rs2266497	44294786	G	7.407	1.299e-13
17	rs62056912	43784948	T	7.407	1.3e-13
17	rs17563800	43817459	T	7.406	1.303e-13
17	rs17563827	43818222	A	7.406	1.303e-13
17	rs56178230	43817832	A	7.406	1.303e-13
17	rs56295996	43817557	T	7.406	1.303e-13
17	rs56384960	43817608	A	7.406	1.303e-13
17	rs62054417	43815859	C	7.406	1.303e-13
17	rs62054419	43816605	C	7.406	1.303e-13
17	rs62054420	43816655	G	7.406	1.303e-13
17	rs62054421	43816657	A	7.406	1.303e-13
17	rs62063277	44036462	A	7.406	1.303e-13
17	rs80157557	43817898	A	7.406	1.303e-13
17	rs56006248	43815141	G	7.406	1.305e-13
17	rs76007856	43795238	A	7.406	1.305e-13
17	rs76421814	43814427	C	7.406	1.305e-13
17	17:43839150_AT_A	43839150	A	7.406	1.307e-13
17	rs56108117	43757776	C	7.406	1.309e-13
17	rs62056915	43785627	T	7.406	1.31e-13
17	rs79301522	44207932	G	7.406	1.31e-13
17	rs75310534	43794286	T	7.406	1.311e-13
17	rs149079649	44203806	CA	7.405	1.315e-13
17	rs56323722	43798015	C	7.405	1.315e-13
17	rs35095455	44249911	TA	7.405	1.316e-13
17	rs62055869	43830685	A	7.405	1.316e-13
17	rs1526127	43812398	G	7.405	1.317e-13
17	rs17563787	43813252	G	7.405	1.317e-13
17	rs62054398	43812599	G	7.405	1.317e-13
17	rs62054399	43812624	A	7.405	1.317e-13
17	rs62054400	43812649	C	7.405	1.317e-13
17	rs62054411	43812684	G	7.405	1.317e-13
17	rs62054412	43813002	A	7.405	1.317e-13
17	rs62054413	43813370	C	7.405	1.317e-13
17	rs62054414	43813415	A	7.405	1.317e-13
17	rs78555354	44032879	G	7.405	1.318e-13
17	rs56378021	43757777	T	7.404	1.321e-13
17	rs17563861	43818906	G	7.404	1.322e-13
17	rs17563889	43818946	T	7.404	1.322e-13
17	rs76311426	43818690	T	7.404	1.322e-13
17	rs77114624	43818657	C	7.404	1.322e-13
17	rs80072429	43818611	A	7.404	1.322e-13
17	rs372661098	44342738	CCTT	7.404	1.323e-13
17	rs57631148	44304740	T	7.404	1.325e-13
17	17:44296522_T_C	44296522	C	7.404	1.326e-13
17	rs75686108	44022376	T	7.404	1.326e-13
17	rs17563501	43801695	T	7.404	1.329e-13
17	rs62062789	44025033	C	7.404	1.329e-13
17	rs62062790	44025045	T	7.404	1.329e-13
17	rs79406732	43940497	T	7.404	1.329e-13
17	rs112570965	43801092	C	7.404	1.33e-13
17	rs17563433	43800351	C	7.404	1.33e-13
17	rs77370070	43800404	G	7.404	1.33e-13
17	rs62055878	43835854	A	7.403	1.331e-13
17	rs56317731	44032073	G	7.403	1.334e-13
17	rs17650842	44037491	G	7.403	1.337e-13
17	rs12150658	43826305	A	7.403	1.339e-13
17	rs55962674	43799033	T	7.403	1.341e-13
17	rs62054378	43799667	A	7.403	1.341e-13
17	rs370644144	43933956	GTGTTTGTTTGTT	7.402	1.341e-13
17	17:43798584_CA_C	43798584	C	7.402	1.342e-13
17	rs2004260	43822398	C	7.402	1.345e-13
17	rs445354	44305252	A	7.402	1.346e-13
17	rs2532289	44238571	G	7.402	1.347e-13
17	17:43796396_TG_T	43796396	T	7.402	1.35e-13
17	rs2668654	44366315	C	7.402	1.35e-13
17	17:43811990_CTTAG_C	43811990	C	7.401	1.351e-13
17	rs1526125	43812177	T	7.401	1.351e-13
17	rs4569335	43811950	C	7.401	1.351e-13
17	rs62054397	43811792	T	7.401	1.351e-13
17	rs62054426	43820741	T	7.401	1.351e-13
17	rs62054832	43933579	A	7.401	1.351e-13
17	rs1526129	43779657	C	7.401	1.352e-13
17	rs2696495	44364864	T	7.401	1.353e-13
17	rs2532274	44247164	G	7.401	1.354e-13
17	rs62054427	43821062	G	7.401	1.354e-13
17	rs74464991	43821685	A	7.401	1.354e-13
17	rs17563718	43811673	T	7.401	1.357e-13
17	17:43814370_AC_A	43814370	A	7.401	1.359e-13
17	rs78440279	43816052	T	7.4	1.361e-13
17	rs79322350	43790401	G	7.4	1.362e-13
17	rs56046792	43797246	T	7.4	1.367e-13
17	rs62055525	43958736	A	7.4	1.367e-13
17	rs76070179	44304490	C	7.4	1.367e-13
17	rs62061707	44006954	C	7.4	1.369e-13
17	rs17649019	43801593	A	7.4	1.37e-13
17	17:44284877_AAAAAAAAAAAAAAG_A	44284877	A	7.399	1.372e-13
17	rs12150363	43826351	G	7.399	1.373e-13
17	rs12150672	43826637	A	7.399	1.373e-13
17	rs17334894	43827209	A	7.399	1.373e-13
17	17:44304298_T_A	44304298	A	7.399	1.374e-13
17	rs62070943	44304203	C	7.399	1.374e-13
17	rs55645418	43832115	G	7.399	1.375e-13
17	rs56130708	44366665	T	7.399	1.377e-13
17	rs9944484	43990662	A	7.399	1.377e-13
17	rs76667867	43799810	C	7.399	1.379e-13
17	rs77819001	43799804	A	7.399	1.379e-13
17	rs17650818	44036787	C	7.399	1.381e-13
17	17:43841356_CTT_C	43841356	C	7.398	1.382e-13
17	rs12150604	43828221	A	7.398	1.382e-13
17	rs17334944	43828617	A	7.398	1.382e-13
17	rs17426064	43828698	T	7.398	1.382e-13
17	rs17426106	43828935	C	7.398	1.382e-13
17	17:44293963_T_A	44293963	A	7.398	1.383e-13
17	rs55996632	43935888	T	7.398	1.387e-13
17	rs111497072	43824201	A	7.398	1.388e-13
17	rs12150332	43824908	T	7.398	1.388e-13
17	rs12150683	43824848	G	7.398	1.388e-13
17	rs62054428	43822511	A	7.398	1.388e-13
17	rs62054431	43823880	T	7.398	1.388e-13
17	rs62054432	43823889	A	7.398	1.388e-13
17	rs62054433	43824348	C	7.398	1.388e-13
17	rs62054434	43824382	G	7.398	1.388e-13
17	rs79600142	43897722	C	7.398	1.389e-13
17	17:44303606_AG_A	44303606	A	7.398	1.39e-13
17	rs4617909	43806451	T	7.397	1.394e-13
17	rs75643244	43823326	G	7.397	1.394e-13
17	rs112695020	44037106	CA	7.397	1.395e-13
17	rs17571718	44032768	C	7.397	1.396e-13
17	rs74903707	44028707	A	7.397	1.396e-13
17	rs62056919	43786698	T	7.397	1.397e-13
17	rs62073097	44316389	A	7.397	1.397e-13
17	rs55653963	43799509	C	7.397	1.398e-13
17	rs62054396	43811510	C	7.397	1.4e-13
17	rs78834738	44022434	A	7.397	1.4e-13
17	rs17334797	43825912	G	7.396	1.403e-13
17	rs62054438	43825711	C	7.396	1.403e-13
17	rs62054439	43825725	T	7.396	1.403e-13
17	rs75715199	43825478	A	7.396	1.403e-13
17	17:44325593_TAA_T	44325593	T	7.396	1.404e-13
17	rs62056906	43782708	C	7.396	1.405e-13
17	rs430688	43685707	C	7.396	1.408e-13
17	rs62056918	43786676	G	7.396	1.408e-13
17	rs17426174	43830938	C	7.396	1.411e-13
17	rs17762165	43778602	T	7.396	1.411e-13
17	rs2696671	44316888	G	7.395	1.414e-13
17	rs17689116	43782558	C	7.395	1.416e-13
17	rs79765413	44022433	C	7.395	1.416e-13
17	rs62054435	43825339	G	7.395	1.418e-13
17	rs62056875	43778003	A	7.395	1.42e-13
17	rs138939613	43841624	GATGGATGA	7.395	1.423e-13
17	rs77804065	43810896	T	7.394	1.424e-13
17	rs78487840	43757161	T	7.394	1.429e-13
17	17:43975360_ATTACTGTATAAGCTGCTTATAT_A	43975360	A	7.393	1.437e-13
17	rs62055871	43831112	A	7.393	1.438e-13
17	17:43819597_AC_A	43819597	A	7.393	1.441e-13
17	rs113927637	43807911	G	7.393	1.442e-13
17	rs56205560	43804389	A	7.393	1.442e-13
17	17:43928629_GCACA_G	43928629	G	7.393	1.443e-13
17	rs17688126	43765080	G	7.392	1.446e-13
17	rs62054384	43804306	C	7.392	1.449e-13
17	rs17650579	44030115	T	7.392	1.452e-13
17	rs17688767	43777542	G	7.392	1.456e-13
17	rs17688773	43777710	C	7.392	1.456e-13
17	rs62056874	43777578	T	7.392	1.456e-13
17	17:43934587_GT_G	43934587	G	7.391	1.457e-13
17	17:44201358_TG_T	44201358	T	7.391	1.457e-13
17	rs113790915	43810782	C	7.391	1.457e-13
17	rs17563599	43807955	C	7.391	1.457e-13
17	rs17649138	43808067	A	7.391	1.457e-13
17	rs1880752	43806264	T	7.391	1.457e-13
17	rs2864087	43807063	T	7.391	1.457e-13
17	rs2902662	43806925	A	7.391	1.457e-13
17	rs4390635	43809016	T	7.391	1.457e-13
17	rs55947210	43808763	G	7.391	1.457e-13
17	rs62054389	43808321	A	7.391	1.457e-13
17	rs62054390	43808443	C	7.391	1.457e-13
17	rs62054392	43808945	T	7.391	1.457e-13
17	rs62054394	43810608	A	7.391	1.457e-13
17	rs62054395	43811060	G	7.391	1.457e-13
17	rs75986348	43809328	G	7.391	1.457e-13
17	rs79226879	43807485	C	7.391	1.457e-13
17	rs111854640	44276431	TAGAA	7.391	1.458e-13
17	rs12150048	43827471	C	7.391	1.459e-13
17	rs12948216	43836673	T	7.391	1.46e-13
17	rs113093579	43934116	G	7.391	1.461e-13
17	rs7350923	43834970	T	7.391	1.462e-13
17	rs11079717	43835351	C	7.391	1.463e-13
17	rs17649162	43810371	C	7.391	1.463e-13
17	rs2469922	44298178	G	7.391	1.463e-13
17	rs62054393	43809264	G	7.391	1.463e-13
17	rs112915466	43958744	G	7.391	1.464e-13
17	17:44260931_GGAGAGA_G	44260931	G	7.391	1.466e-13
17	17:44219831_T_A	44219831	A	7.391	1.467e-13
17	rs111447859	43987184	C	7.391	1.467e-13
17	17:44260939_GA_G	44260939	G	7.39	1.468e-13
17	rs55801356	43837237	G	7.39	1.468e-13
17	rs681485	43707619	A	7.39	1.468e-13
17	rs10514879	43802971	T	7.39	1.469e-13
17	rs17563683	43811072	G	7.39	1.472e-13
17	rs62054825	43930033	A	7.39	1.473e-13
17	rs199504614	43781720	TAAAAAAAAGAG	7.39	1.476e-13
17	rs56380663	43804619	T	7.39	1.477e-13
17	rs62055714	43764796	T	7.39	1.477e-13
17	rs62055715	43764847	A	7.39	1.477e-13
17	rs62056873	43776945	C	7.39	1.478e-13
17	rs12150451	43827431	G	7.389	1.48e-13
17	rs17688056	43763241	T	7.389	1.483e-13
17	rs112572874	44072984	G	7.389	1.484e-13
17	rs62054382	43802525	T	7.389	1.485e-13
17	17:43696837_TC_T	43696837	T	7.389	1.488e-13
17	rs62056930	43789640	C	7.388	1.491e-13
17	rs17761985	43776787	T	7.388	1.5e-13
17	rs62056876	43778752	T	7.388	1.5e-13
17	rs56280222	43803788	C	7.387	1.503e-13
17	rs757501	43756685	G	7.387	1.503e-13
17	rs12185233	43923654	C	7.387	1.504e-13
17	rs76839282	44029178	C	7.387	1.505e-13
17	17:43897026_TGGAG_T	43897026	T	7.387	1.508e-13
17	rs2429445	44298209	C	7.387	1.511e-13
17	rs28439278	43838071	T	7.386	1.514e-13
17	rs55980621	43768496	T	7.386	1.515e-13
17	rs62056869	43773447	C	7.386	1.516e-13
17	rs62056910	43784222	C	7.386	1.517e-13
17	rs55876817	43958139	C	7.386	1.518e-13
17	rs757500	43756833	A	7.386	1.519e-13
17	rs61667602	43785349	C	7.386	1.52e-13
17	rs17762073	43777745	A	7.386	1.521e-13
17	rs436667	43709415	T	7.385	1.524e-13
17	rs62053954	43749949	A	7.385	1.527e-13
17	rs17650597	44030195	T	7.385	1.531e-13
17	rs76563578	43933879	G	7.385	1.532e-13
17	rs113173628	43794899	T	7.385	1.534e-13
17	rs55840731	43769277	G	7.385	1.535e-13
17	rs7502718	43793651	A	7.385	1.535e-13
17	rs55669046	43768501	T	7.384	1.537e-13
17	rs55979424	43900081	T	7.384	1.537e-13
17	rs81632	43710127	A	7.384	1.537e-13
17	rs757502	43756506	T	7.384	1.538e-13
17	rs62055693	43756910	C	7.384	1.54e-13
17	rs2732715	44321527	T	7.384	1.542e-13
17	rs62063280	44037299	C	7.384	1.543e-13
17	rs12943085	43834482	A	7.384	1.544e-13
17	rs113793114	44037079	A	7.383	1.549e-13
17	rs56347602	43939255	C	7.383	1.55e-13
17	rs12150435	43776391	C	7.383	1.551e-13
17	rs12150464	43776371	T	7.383	1.551e-13
17	17:44183002_C_A	44183002	A	7.383	1.553e-13
17	rs62054381	43801185	G	7.383	1.554e-13
17	rs34211253	43834074	G	7.383	1.555e-13
17	rs2696519	44357777	T	7.383	1.557e-13
17	rs62055751	43767538	G	7.383	1.557e-13
17	rs62056880	43782304	C	7.383	1.557e-13
17	17:44303668_G_T	44303668	T	7.382	1.561e-13
17	rs74872829	43938394	G	7.382	1.561e-13
17	rs56200760	43772018	T	7.382	1.562e-13
17	rs62053939	43740856	T	7.382	1.562e-13
17	rs2668645	44288640	G	7.382	1.564e-13
17	rs3029044	43907641	CAGGTGG	7.382	1.565e-13
17	rs12150091	43776242	G	7.382	1.566e-13
17	rs17761207	43762255	C	7.382	1.569e-13
17	rs2902661	43807099	A	7.382	1.569e-13
17	rs10491143	43773248	T	7.381	1.57e-13
17	rs17688511	43773607	G	7.381	1.57e-13
17	17:44279557_TA_T	44279557	T	7.381	1.571e-13
17	rs62056877	43778828	G	7.381	1.572e-13
17	rs34008514	43834314	G	7.381	1.573e-13
17	rs34195569	43833921	A	7.381	1.573e-13
17	rs36047693	43833824	C	7.381	1.573e-13
17	rs55972157	43768703	T	7.381	1.573e-13
17	rs4401083	43806015	A	7.381	1.574e-13
17	rs76159289	44098861	T	7.381	1.574e-13
17	rs17687838	43759048	C	7.381	1.575e-13
17	rs111957446	44179723	C	7.381	1.576e-13
17	rs55721252	43958099	C	7.381	1.576e-13
17	rs79882507	43837782	G	7.381	1.576e-13
17	rs12150454	43776061	T	7.381	1.577e-13
17	rs62055884	43837567	T	7.381	1.577e-13
17	rs34256996	44197775	GCA	7.381	1.578e-13
17	rs10491144	43773124	C	7.381	1.579e-13
17	rs17688391	43772109	A	7.381	1.579e-13
17	rs17688434	43772540	A	7.381	1.579e-13
17	rs17688452	43773085	A	7.381	1.579e-13
17	rs55927630	43772407	T	7.381	1.579e-13
17	rs2942164	43721283	C	7.381	1.58e-13
17	rs12150621	43838482	T	7.381	1.581e-13
17	rs111985258	43795859	G	7.38	1.583e-13
17	rs62056863	43770595	G	7.38	1.583e-13
17	rs62056864	43770995	A	7.38	1.583e-13
17	rs112902492	43958213	AAT	7.38	1.589e-13
17	rs17688205	43766352	C	7.38	1.589e-13
17	rs17688249	43766754	T	7.38	1.589e-13
17	rs17761581	43769088	C	7.38	1.589e-13
17	rs55711631	43958431	C	7.38	1.589e-13
17	rs56283089	43769321	C	7.38	1.589e-13
17	rs56312737	43769516	A	7.38	1.589e-13
17	rs62055716	43765778	T	7.38	1.589e-13
17	rs62055753	43767631	A	7.38	1.589e-13
17	rs62055754	43768230	G	7.38	1.589e-13
17	rs62056861	43770443	C	7.38	1.589e-13
17	rs74765707	43770416	C	7.38	1.589e-13
17	rs17688534	43773877	T	7.38	1.59e-13
17	rs17688558	43773943	G	7.38	1.59e-13
17	rs74514268	43836191	A	7.38	1.59e-13
17	rs35282504	43832618	A	7.38	1.592e-13
17	rs143331068	44210247	TGCAGTGAGCCATCATCATA	7.38	1.593e-13
17	rs12150141	43775145	A	7.379	1.595e-13
17	rs2532279	44365050	A	7.379	1.595e-13
17	rs62054833	43933673	C	7.379	1.595e-13
17	rs62054383	43802907	C	7.379	1.596e-13
17	rs62056862	43770525	T	7.379	1.596e-13
17	rs56100013	43768467	T	7.379	1.597e-13
17	rs112116311	43989898	G	7.379	1.598e-13
17	rs17650633	44030231	C	7.379	1.598e-13
17	rs17688090	43764987	A	7.379	1.598e-13
17	rs62055712	43764565	G	7.379	1.598e-13
17	rs62055713	43764685	T	7.379	1.598e-13
17	rs78209533	43989909	G	7.379	1.598e-13
17	rs62054387	43805525	C	7.379	1.599e-13
17	rs62056865	43771193	C	7.379	1.6e-13
17	rs77310586	43765381	C	7.379	1.6e-13
17	rs17687625	43750238	G	7.379	1.601e-13
17	rs17688002	43762594	T	7.379	1.601e-13
17	rs2040846	43762846	G	7.379	1.601e-13
17	rs4486953	43763007	C	7.379	1.601e-13
17	rs62053955	43749980	C	7.379	1.601e-13
17	rs62055709	43762429	T	7.379	1.601e-13
17	rs62055711	43762554	G	7.379	1.601e-13
17	rs62061855	44199670	A	7.379	1.601e-13
17	rs77426526	43962982	A	7.379	1.601e-13
17	rs17761838	43774959	C	7.379	1.602e-13
17	rs56162163	43774497	T	7.379	1.602e-13
17	rs56391096	43774845	T	7.379	1.602e-13
17	rs62056872	43775015	C	7.379	1.602e-13
17	rs62054841	43937104	A	7.379	1.604e-13
17	rs62054842	43937162	T	7.379	1.604e-13
17	rs17689104	43782492	G	7.379	1.605e-13
17	rs56110538	43768727	A	7.379	1.605e-13
17	rs74398257	43756340	C	7.379	1.605e-13
17	rs111962225	43934016	C	7.379	1.606e-13
17	rs12150608	43775402	C	7.378	1.606e-13
17	rs62054440	43827391	C	7.378	1.606e-13
17	rs62061708	44006956	G	7.378	1.607e-13
17	rs17688410	43772251	T	7.378	1.608e-13
17	rs17761387	43765450	A	7.378	1.609e-13
17	rs62056870	43773784	A	7.378	1.609e-13
17	rs62063302	44048943	A	7.378	1.609e-13
17	rs2158474	43761939	C	7.378	1.61e-13
17	rs62055708	43761974	A	7.378	1.61e-13
17	rs76927677	43761985	T	7.378	1.61e-13
17	rs17761100	43760389	G	7.378	1.611e-13
17	rs17761124	43760516	T	7.378	1.611e-13
17	rs2463525	44326396	C	7.378	1.611e-13
17	rs62055704	43760577	A	7.378	1.611e-13
17	rs62055705	43760599	C	7.378	1.611e-13
17	rs62055706	43760685	C	7.378	1.611e-13
17	rs62055879	43836578	A	7.378	1.611e-13
17	rs62063301	44048941	C	7.378	1.611e-13
17	rs76333921	43759426	T	7.378	1.611e-13
17	rs76453925	43759431	T	7.378	1.611e-13
17	rs112003140	43980998	A	7.378	1.613e-13
17	rs12150547	43775546	G	7.378	1.613e-13
17	rs62053956	43750315	G	7.378	1.613e-13
17	rs62056867	43771627	G	7.378	1.614e-13
17	rs17688068	43763935	G	7.378	1.616e-13
17	rs62056866	43771493	A	7.378	1.616e-13
17	rs79892630	43781505	T	7.378	1.616e-13
17	rs62063266	44033488	T	7.378	1.617e-13
17	rs10451283	43814020	C	7.378	1.618e-13
17	rs113161176	43974354	A	7.377	1.619e-13
17	rs17687849	43759719	G	7.377	1.622e-13
17	rs17688682	43775929	G	7.377	1.623e-13
17	rs62054843	43937184	C	7.377	1.623e-13
17	rs55651627	43758011	C	7.377	1.624e-13
17	rs62062795	44027090	T	7.377	1.624e-13
17	rs112169475	43760192	G	7.377	1.625e-13
17	rs2732713	44348593	G	7.377	1.625e-13
17	rs62054442	43829353	G	7.377	1.627e-13
17	rs112155389	43758078	A	7.377	1.628e-13
17	rs2040844	43767219	C	7.377	1.628e-13
17	rs113728380	43760199	T	7.376	1.633e-13
17	rs34579278	43833981	G	7.376	1.634e-13
17	rs368673667	43708418	G	7.376	1.638e-13
17	17:44301546_T_C	44301546	C	7.376	1.639e-13
17	17:44129997_AAAC_A	44129997	A	7.376	1.64e-13
17	rs62053953	43749454	A	7.376	1.64e-13
17	17:43994508_GAGA_G	43994508	G	7.376	1.641e-13
17	17:44254993_GT_G	44254993	G	7.376	1.641e-13
17	rs2049515	43761856	T	7.376	1.642e-13
17	rs62055707	43761482	C	7.376	1.642e-13
17	rs75115093	43761381	G	7.376	1.642e-13
17	17:44296230_T_A	44296230	A	7.375	1.643e-13
17	rs113531100	44254686	TAATGCACAGGAAAA	7.375	1.644e-13
17	rs62062806	44031420	A	7.375	1.644e-13
17	rs62056909	43783803	G	7.375	1.646e-13
17	rs17688296	43767815	T	7.375	1.647e-13
17	rs55978005	44031540	T	7.375	1.647e-13
17	rs62062801	44028011	G	7.375	1.647e-13
17	rs17688032	43763202	A	7.375	1.648e-13
17	rs55886302	43936011	G	7.375	1.649e-13
17	rs56136075	43936298	A	7.375	1.649e-13
17	rs62054844	43937333	G	7.375	1.649e-13
17	rs56288604	43931380	G	7.375	1.65e-13
17	rs739642	43946838	A	7.375	1.65e-13
17	rs9891103	44091886	T	7.375	1.651e-13
17	rs55920545	43803773	AG	7.375	1.652e-13
17	rs62062802	44028045	T	7.375	1.652e-13
17	rs12150610	43775479	C	7.375	1.654e-13
17	rs55944735	43958172	G	7.375	1.654e-13
17	17:44325782_CCT_C	44325782	C	7.374	1.657e-13
17	rs62063265	44033468	A	7.374	1.657e-13
17	17:44004284_TATATATACAC_T	44004284	T	7.374	1.66e-13
17	17:44316878_CA_C	44316878	C	7.374	1.66e-13
17	rs2696670	44317103	C	7.374	1.66e-13
17	rs393208	43704310	G	7.374	1.66e-13
17	rs366858	43726588	T	7.374	1.661e-13
17	17:43848646_AG_A	43848646	A	7.374	1.666e-13
17	rs2188888	43953695	C	7.373	1.668e-13
17	rs76761706	43776741	C	7.373	1.668e-13
17	rs17761046	43758382	C	7.373	1.67e-13
17	rs55646970	43938796	G	7.373	1.67e-13
17	rs55888391	43938107	G	7.373	1.67e-13
17	rs62054846	43938634	G	7.373	1.67e-13
17	rs76329216	43938499	A	7.373	1.67e-13
17	rs1526126	43812218	T	7.373	1.674e-13
17	rs62054857	43939936	A	7.373	1.674e-13
17	rs62055698	43758238	T	7.373	1.675e-13
17	rs2214258	43953719	C	7.373	1.678e-13
17	rs1528075	44220454	G	7.372	1.683e-13
17	rs2696456	44283761	T	7.372	1.683e-13
17	rs62055689	43754569	A	7.372	1.683e-13
17	rs2668639	44324539	T	7.372	1.684e-13
17	rs1706748	43722509	G	7.372	1.687e-13
17	rs2696569	44266290	C	7.372	1.688e-13
17	rs55822644	43792090	C	7.372	1.689e-13
17	rs62056810	43984672	C	7.372	1.691e-13
17	rs3108317	43719870	A	7.371	1.695e-13
17	rs17691328	43955487	T	7.371	1.696e-13
17	rs62055697	43758148	T	7.371	1.696e-13
17	rs62055700	43758742	C	7.371	1.698e-13
17	17:44270809_A_G	44270809	G	7.371	1.699e-13
17	rs418659	43693462	T	7.371	1.7e-13
17	rs111739681	43898459	T	7.371	1.701e-13
17	rs241039	43714673	T	7.371	1.701e-13
17	rs241041	43713925	G	7.371	1.701e-13
17	rs389217	43717131	T	7.371	1.701e-13
17	17:44279371_TCAAA_T	44279371	T	7.371	1.702e-13
17	rs17687740	43756376	C	7.371	1.702e-13
17	rs112836774	44084002	C	7.371	1.703e-13
17	rs1706746	43721457	T	7.371	1.703e-13
17	rs3418	43723462	T	7.371	1.703e-13
17	rs55673092	43938882	A	7.37	1.707e-13
17	rs4471726	43807134	C	7.37	1.711e-13
17	rs16940633	43710371	A	7.37	1.712e-13
17	rs17686610	43710384	C	7.37	1.712e-13
17	rs62054418	43816306	A	7.37	1.712e-13
17	rs75500942	43816106	A	7.37	1.712e-13
17	rs3919455	43953707	T	7.37	1.716e-13
17	rs62055661	43752039	T	7.37	1.717e-13
17	17:44003580_GA_G	44003580	G	7.37	1.718e-13
17	rs2257575	44326063	G	7.37	1.718e-13
17	rs117368197	43715924	G	7.369	1.719e-13
17	rs241042	43712657	C	7.369	1.719e-13
17	rs241044	43712464	A	7.369	1.719e-13
17	rs241045	43712337	T	7.369	1.719e-13
17	rs2942165	43715619	C	7.369	1.719e-13
17	rs2942167	43715018	C	7.369	1.719e-13
17	rs2942169	43711539	C	7.369	1.719e-13
17	rs413778	43716885	G	7.369	1.719e-13
17	rs594591	43707620	T	7.369	1.719e-13
17	rs385691	43726125	C	7.369	1.724e-13
17	rs62063276	44036408	G	7.369	1.724e-13
17	rs113072604	43741627	AT	7.369	1.725e-13
17	rs17687534	43749579	C	7.369	1.726e-13
17	rs62053951	43749168	C	7.369	1.726e-13
17	rs62053952	43749261	C	7.369	1.726e-13
17	17:43797157_TA_T	43797157	T	7.369	1.727e-13
17	rs2942170	43711312	T	7.369	1.728e-13
17	rs650927	43709867	G	7.369	1.728e-13
17	rs671740	43709893	G	7.369	1.728e-13
17	rs2435204	43988205	G	7.369	1.73e-13
17	rs424243	43727887	T	7.369	1.73e-13
17	rs455028	43726574	C	7.368	1.731e-13
17	rs62056837	43988884	C	7.368	1.732e-13
17	rs111657460	44166362	GA	7.368	1.734e-13
17	rs111689007	43981103	A	7.368	1.734e-13
17	rs62062800	44027753	G	7.368	1.735e-13
17	rs77926909	43994252	C	7.368	1.736e-13
17	rs17687667	43754099	A	7.368	1.738e-13
17	rs62054835	43934672	C	7.368	1.738e-13
17	rs62055691	43754850	C	7.368	1.738e-13
17	rs76717812	43754010	C	7.368	1.738e-13
17	rs79073784	43754209	C	7.368	1.738e-13
17	rs62054824	43929992	T	7.368	1.739e-13
17	rs413917	43723189	A	7.368	1.74e-13
17	rs62054834	43934314	C	7.368	1.74e-13
17	rs62056881	43782455	T	7.368	1.741e-13
17	rs376120	43705518	G	7.368	1.742e-13
17	rs383241	43705356	A	7.368	1.742e-13
17	rs62055470	43943657	G	7.368	1.742e-13
17	rs62055471	43943755	C	7.368	1.742e-13
17	rs56249080	43939432	T	7.368	1.743e-13
17	rs201825478	43774408	AAGAAAGAAAGAG	7.367	1.745e-13
17	rs2696692	44343719	T	7.367	1.745e-13
17	rs17650651	44030311	G	7.367	1.747e-13
17	rs2532385	44313950	A	7.367	1.747e-13
17	rs2696675	44314066	G	7.367	1.747e-13
17	rs393675	43723605	C	7.367	1.747e-13
17	rs434428	43725684	A	7.367	1.747e-13
17	rs434598	43725762	A	7.367	1.747e-13
17	rs434971	43725992	A	7.367	1.747e-13
17	rs448830	43725212	A	7.367	1.747e-13
17	rs449501	43724555	A	7.367	1.747e-13
17	rs2532316	44213712	A	7.367	1.749e-13
17	rs241035	43731896	T	7.367	1.75e-13
17	rs17687571	43750010	A	7.367	1.752e-13
17	rs17760817	43750137	C	7.367	1.752e-13
17	rs62055662	43752566	T	7.367	1.752e-13
17	rs62055663	43753454	G	7.367	1.752e-13
17	rs62055664	43753642	G	7.367	1.752e-13
17	rs2942168	43714850	A	7.367	1.755e-13
17	rs62055690	43754576	G	7.367	1.756e-13
17	rs17572147	44044985	G	7.366	1.758e-13
17	rs111321973	43953170	T	7.366	1.761e-13
17	rs17690987	43931626	C	7.366	1.761e-13
17	rs77220413	43764378	A	7.366	1.761e-13
17	rs62056840	43989689	C	7.366	1.762e-13
17	rs62055665	43754505	C	7.366	1.764e-13
17	rs62053957	43750939	C	7.366	1.765e-13
17	17:44029510_TGATG_T	44029510	T	7.366	1.767e-13
17	rs56099546	43894609	G	7.366	1.767e-13
17	rs62055462	43941476	C	7.366	1.767e-13
17	rs62055463	43941491	G	7.366	1.767e-13
17	rs77652965	43941608	G	7.366	1.767e-13
17	rs113856644	43932277	A	7.366	1.768e-13
17	rs1078830	43946112	C	7.366	1.769e-13
17	rs112637166	43751101	G	7.366	1.769e-13
17	rs62055476	43945495	G	7.366	1.769e-13
17	rs62060768	44134984	A	7.366	1.77e-13
17	rs62055502	43954284	A	7.365	1.771e-13
17	rs647483	43729432	T	7.365	1.772e-13
17	rs17689471	43892973	C	7.365	1.774e-13
17	rs62054858	43940188	C	7.365	1.774e-13
17	rs62061772	44169437	C	7.365	1.774e-13
17	rs56357543	43894547	T	7.365	1.775e-13
17	17:44328260_TCTTCCTCTTCCTCTC_T	44328260	T	7.365	1.776e-13
17	rs10445336	43934948	G	7.365	1.78e-13
17	rs2316771	43945931	C	7.365	1.78e-13
17	rs62055477	43945687	A	7.365	1.78e-13
17	rs62055478	43945938	T	7.365	1.78e-13
17	rs62061817	44182706	G	7.365	1.78e-13
17	rs78637438	43945855	A	7.365	1.78e-13
17	rs241020	43738676	A	7.365	1.782e-13
17	rs241021	43738627	G	7.365	1.782e-13
17	rs241022	43737730	C	7.365	1.782e-13
17	rs241023	43737040	A	7.365	1.782e-13
17	rs241024	43736763	T	7.365	1.782e-13
17	rs111362359	43954416	AC	7.365	1.783e-13
17	rs62055515	43956370	T	7.364	1.785e-13
17	rs62055516	43956390	C	7.364	1.785e-13
17	rs62055517	43956425	T	7.364	1.785e-13
17	rs56398500	43947488	G	7.364	1.789e-13
17	rs62055483	43948040	T	7.364	1.789e-13
17	rs78238042	43948159	A	7.364	1.789e-13
17	17:44125277_CT_C	44125277	C	7.364	1.791e-13
17	rs241026	43735555	A	7.364	1.791e-13
17	rs241027	43735478	G	7.364	1.791e-13
17	rs241028	43735276	T	7.364	1.791e-13
17	rs241029	43734643	C	7.364	1.791e-13
17	rs241030	43734503	G	7.364	1.791e-13
17	rs241031	43734304	C	7.364	1.791e-13
17	rs62054388	43805590	T	7.364	1.791e-13
17	rs2458207	44296251	C	7.364	1.793e-13
17	rs55930267	43792091	T	7.364	1.795e-13
17	rs2316769	43930798	G	7.364	1.797e-13
17	rs9709338	44094871	G	7.363	1.799e-13
17	rs4609899	43807113	T	7.363	1.8e-13
17	rs62054859	43940685	A	7.363	1.8e-13
17	rs62055460	43940825	C	7.363	1.8e-13
17	rs62055461	43941350	T	7.363	1.8e-13
17	rs62055464	43941858	G	7.363	1.8e-13
17	rs62055465	43942046	A	7.363	1.8e-13
17	rs62055466	43942656	A	7.363	1.8e-13
17	rs62055467	43942820	C	7.363	1.8e-13
17	rs56327054	43943957	C	7.363	1.801e-13
17	rs241034	43733048	T	7.363	1.802e-13
17	rs2906006	43685021	T	7.363	1.804e-13
17	rs80348388	43952634	T	7.363	1.804e-13
17	rs241032	43734145	C	7.363	1.805e-13
17	rs111273167	43740967	T	7.363	1.807e-13
17	rs113414067	43955093	C	7.363	1.808e-13
17	rs4441322	43955030	G	7.363	1.808e-13
17	rs55905252	43955365	A	7.363	1.808e-13
17	rs56364632	43956642	C	7.363	1.808e-13
17	rs62055493	43952944	C	7.363	1.808e-13
17	rs62055495	43953043	C	7.363	1.808e-13
17	rs62055498	43953814	A	7.363	1.808e-13
17	rs62055499	43953991	G	7.363	1.808e-13
17	rs62055500	43954134	A	7.363	1.808e-13
17	rs62055501	43954227	A	7.363	1.808e-13
17	rs62055518	43956505	C	7.363	1.808e-13
17	rs62055883	43837446	G	7.363	1.808e-13
17	rs79857651	44013475	A	7.363	1.808e-13
17	rs916793	43954686	A	7.363	1.808e-13
17	rs413844	43729384	A	7.363	1.809e-13
17	rs422112	43728137	A	7.363	1.809e-13
17	rs434805	43718336	C	7.363	1.809e-13
17	rs453997	43727061	T	7.363	1.809e-13
17	rs396593	43707955	A	7.362	1.811e-13
17	rs444071	43707951	T	7.362	1.811e-13
17	rs112904481	43766494	AC	7.362	1.812e-13
17	rs62055719	43766497	C	7.362	1.812e-13
17	rs2696568	44266342	C	7.362	1.813e-13
17	rs10445370	43935118	A	7.362	1.814e-13
17	rs62061813	44181118	A	7.362	1.814e-13
17	rs17770186	43964191	A	7.362	1.815e-13
17	rs2696603	44215823	G	7.362	1.818e-13
17	rs2696600	44216226	G	7.362	1.819e-13
17	rs2732593	44267164	T	7.362	1.819e-13
17	rs62055692	43754909	G	7.362	1.819e-13
17	rs241037	43730636	T	7.362	1.82e-13
17	rs241038	43730598	A	7.362	1.82e-13
17	rs2532313	44217293	A	7.362	1.82e-13
17	rs56168907	43837091	C	7.362	1.821e-13
17	rs75690239	43941710	T	7.362	1.821e-13
17	rs439558	43717803	C	7.362	1.822e-13
17	rs111952388	44181454	T	7.362	1.824e-13
17	rs55894109	43957221	T	7.361	1.824e-13
17	rs56249780	43957328	T	7.361	1.824e-13
17	rs55900347	44176092	A	7.361	1.826e-13
17	rs62062781	44022632	A	7.361	1.826e-13
17	rs2696587	44222460	G	7.361	1.827e-13
17	rs2316774	43946642	C	7.361	1.828e-13
17	rs56387391	43959261	A	7.361	1.828e-13
17	rs55688739	43741136	T	7.361	1.83e-13
17	rs10445335	43934896	A	7.361	1.831e-13
17	rs1918802	44215045	C	7.361	1.831e-13
17	rs56356641	43958362	G	7.361	1.833e-13
17	17:44163547_ACG_A	44163547	A	7.361	1.834e-13
17	rs62062803	44028183	C	7.361	1.834e-13
17	rs62053940	43741028	G	7.361	1.836e-13
17	rs62056809	43984669	G	7.361	1.836e-13
17	rs76627340	43937460	A	7.361	1.836e-13
17	rs77625338	43937671	T	7.361	1.836e-13
17	rs79889833	43937633	G	7.361	1.836e-13
17	rs10491140	43950976	T	7.36	1.84e-13
17	rs1406074	44222067	G	7.36	1.84e-13
17	rs2532308	44220942	A	7.36	1.84e-13
17	rs34416056	43951220	G	7.36	1.84e-13
17	rs62055488	43950394	T	7.36	1.84e-13
17	rs62055490	43950533	G	7.36	1.84e-13
17	rs62055491	43951120	C	7.36	1.84e-13
17	rs739643	43946707	C	7.36	1.84e-13
17	rs113756354	44013483	G	7.36	1.841e-13
17	rs17649571	43994952	G	7.36	1.841e-13
17	rs34847058	44285460	GA	7.36	1.841e-13
17	rs28364025	43894102	C	7.36	1.842e-13
17	rs62055889	43838919	A	7.36	1.842e-13
17	rs150246512	43956305	C	7.36	1.847e-13
17	rs55779147	43894510	A	7.36	1.847e-13
17	rs112997627	43695263	G	7.36	1.848e-13
17	rs241033	43733983	A	7.36	1.848e-13
17	rs62062286	44096486	T	7.36	1.848e-13
17	rs740710	44214815	G	7.359	1.852e-13
17	rs77489223	43937736	T	7.359	1.853e-13
17	17:44133818_TA_T	44133818	T	7.359	1.854e-13
17	rs17760733	43746276	T	7.359	1.854e-13
17	rs62061814	44181508	G	7.359	1.854e-13
17	rs79675109	43746418	A	7.359	1.854e-13
17	rs55747440	43837115	G	7.359	1.856e-13
17	rs62064667	44082528	T	7.359	1.856e-13
17	rs62055886	43838678	A	7.359	1.862e-13
17	rs62063673	44125484	G	7.359	1.862e-13
17	rs62055492	43951345	A	7.359	1.863e-13
17	rs62055469	43943655	C	7.359	1.864e-13
17	rs375606901	44033097	TTTTTTTTTTTC	7.359	1.866e-13
17	17:43734255_TA_T	43734255	T	7.358	1.866e-13
17	rs62055468	43943000	C	7.358	1.866e-13
17	rs17573907	44099082	T	7.358	1.867e-13
17	rs111411180	44156401	TA	7.358	1.868e-13
17	rs62055887	43838710	C	7.358	1.868e-13
17	rs12150320	44213204	T	7.358	1.869e-13
17	rs56289364	43947928	G	7.358	1.869e-13
17	rs5820609	44149210	GA	7.358	1.869e-13
17	rs62056851	43992806	G	7.358	1.869e-13
17	rs62063291	44043378	C	7.358	1.869e-13
17	rs2668653	44288156	C	7.358	1.87e-13
17	rs62056835	43988623	A	7.358	1.87e-13
17	rs62060889	44243863	T	7.358	1.873e-13
17	17:43746187_TC_T	43746187	T	7.358	1.876e-13
17	rs17687504	43746721	G	7.358	1.879e-13
17	rs62053945	43746839	C	7.358	1.879e-13
17	rs62056805	43983363	A	7.357	1.88e-13
17	rs2696590	44221602	C	7.357	1.881e-13
17	rs62055875	43832864	C	7.357	1.882e-13
17	rs9897399	43804317	A	7.357	1.883e-13
17	rs62063296	44046202	T	7.357	1.884e-13
17	rs113486004	43751427	C	7.357	1.885e-13
17	rs62053958	43751223	T	7.357	1.885e-13
17	rs62055660	43751308	C	7.357	1.885e-13
17	rs2668657	44282892	C	7.357	1.886e-13
17	rs62056838	43989087	G	7.357	1.887e-13
17	rs62056839	43989221	C	7.357	1.887e-13
17	rs12150570	44126218	A	7.357	1.888e-13
17	rs56323304	43932129	T	7.357	1.891e-13
17	rs17652337	44083323	T	7.357	1.893e-13
17	rs392116	43703555	G	7.357	1.893e-13
17	rs12150516	43944519	T	7.356	1.895e-13
17	rs62055475	43945106	C	7.356	1.895e-13
17	rs55768605	43956734	A	7.356	1.896e-13
17	rs62056848	43992456	A	7.356	1.897e-13
17	rs62056849	43992463	C	7.356	1.897e-13
17	rs55760800	43996908	G	7.356	1.898e-13
17	rs56303672	43996960	G	7.356	1.898e-13
17	rs62053946	43747677	T	7.356	1.898e-13
17	rs62053947	43747683	A	7.356	1.898e-13
17	rs62062769	44019643	A	7.356	1.899e-13
17	rs62062770	44019680	C	7.356	1.899e-13
17	rs7502888	43986992	C	7.356	1.902e-13
17	rs17689882	43906828	A	7.356	1.903e-13
17	rs1918797	44223243	A	7.356	1.904e-13
17	rs55711941	44040823	T	7.356	1.904e-13
17	rs77084869	43982903	G	7.356	1.904e-13
17	rs2006305	43959752	T	7.356	1.905e-13
17	rs62053959	43751246	T	7.356	1.905e-13
17	rs112638515	44016601	AG	7.356	1.906e-13
17	rs62054815	43923266	A	7.355	1.908e-13
17	rs17564223	43997520	T	7.355	1.91e-13
17	rs17760631	43743045	C	7.355	1.911e-13
17	rs35134656	44103927	CT	7.355	1.911e-13
17	rs55660209	43932173	G	7.355	1.912e-13
17	rs62062794	44026394	G	7.355	1.913e-13
17	rs79860128	43990072	G	7.355	1.913e-13
17	rs62062796	44027316	A	7.355	1.915e-13
17	rs113873215	44040288	CA	7.355	1.916e-13
17	rs2469934	43704419	C	7.355	1.917e-13
17	rs373853	43704491	A	7.355	1.917e-13
17	rs385383	43704031	A	7.355	1.917e-13
17	rs12150223	43944204	C	7.355	1.918e-13
17	rs55838058	43798902	T	7.355	1.919e-13
17	rs75945623	43937505	T	7.355	1.919e-13
17	rs55682376	43991888	A	7.355	1.92e-13
17	rs2693353	43670940	G	7.355	1.921e-13
17	rs62056791	43976064	C	7.355	1.921e-13
17	rs17689378	43881790	T	7.355	1.922e-13
17	rs2158072	43950195	C	7.355	1.922e-13
17	rs55673340	43948733	T	7.355	1.922e-13
17	rs77092481	43949008	T	7.355	1.922e-13
17	rs35168513	44275172	ACT	7.354	1.923e-13
17	rs62053949	43748101	G	7.354	1.923e-13
17	rs62053950	43748412	G	7.354	1.923e-13
17	rs62057069	43859065	C	7.354	1.923e-13
17	rs56166491	44042221	G	7.354	1.924e-13
17	rs112647192	43994623	A	7.354	1.925e-13
17	rs78590209	44098862	G	7.354	1.925e-13
17	rs113347741	43973408	T	7.354	1.926e-13
17	rs78720789	43973413	G	7.354	1.926e-13
17	rs2532262	44252510	C	7.354	1.927e-13
17	rs74573628	43982961	C	7.354	1.929e-13
17	rs55781174	43944158	T	7.354	1.93e-13
17	rs56036719	43943974	T	7.354	1.93e-13
17	rs56157000	44364699	T	7.354	1.93e-13
17	rs112578465	44125066	T	7.354	1.932e-13
17	rs2942166	43715427	C	7.354	1.932e-13
17	rs62056784	43974889	G	7.354	1.932e-13
17	rs1918798	44222335	A	7.354	1.933e-13
17	rs2019822	43959918	A	7.354	1.933e-13
17	rs62055529	43960020	G	7.354	1.933e-13
17	rs112746008	44126650	T	7.354	1.934e-13
17	rs62062799	44027521	T	7.354	1.935e-13
17	rs55823844	43978320	A	7.353	1.937e-13
17	rs62062797	44027366	G	7.353	1.94e-13
17	rs393838	43705756	C	7.353	1.943e-13
17	17:44221350_G_A	44221350	A	7.353	1.944e-13
17	rs17762769	43893403	A	7.353	1.944e-13
17	rs117646503	43893260	C	7.353	1.945e-13
17	rs74548327	43973080	G	7.353	1.945e-13
17	rs62061810	44178884	A	7.353	1.946e-13
17	rs28364023	43894159	T	7.353	1.948e-13
17	rs2019816	43959661	A	7.353	1.95e-13
17	rs17563986	43991272	G	7.352	1.951e-13
17	rs112245406	43756171	AAAAC	7.352	1.953e-13
17	rs62062793	44026321	C	7.352	1.953e-13
17	rs17662115	44227531	C	7.352	1.957e-13
17	rs242561	44026548	T	7.352	1.957e-13
17	rs80190331	44035233	T	7.352	1.958e-13
17	rs79065019	44124535	C	7.352	1.961e-13
17	rs77924424	44012915	C	7.352	1.962e-13
17	rs62061791	44171024	C	7.352	1.963e-13
17	rs17563965	43990919	G	7.352	1.965e-13
17	rs77513497	44045474	G	7.352	1.965e-13
17	rs79545140	43840935	C	7.352	1.965e-13
17	17:44045574_AC_A	44045574	A	7.352	1.966e-13
17	rs62061727	44017124	T	7.351	1.966e-13
17	17:43683792_ATGG_A	43683792	A	7.351	1.967e-13
17	rs17572169	44045974	T	7.351	1.969e-13
17	rs62056807	43984253	C	7.351	1.969e-13
17	rs56062621	43798903	G	7.351	1.97e-13
17	rs62063671	44124837	G	7.351	1.97e-13
17	rs62063297	44047802	T	7.351	1.971e-13
17	rs74373419	44047609	T	7.351	1.971e-13
17	rs77768866	44121917	T	7.351	1.971e-13
17	rs62059007	44005615	G	7.351	1.972e-13
17	rs2106784	43949892	T	7.351	1.976e-13
17	rs112596352	44170238	A	7.351	1.977e-13
17	rs62061790	44170414	A	7.351	1.977e-13
17	rs62056785	43975263	C	7.351	1.978e-13
17	rs62056786	43975285	C	7.351	1.978e-13
17	rs62056789	43975415	C	7.351	1.978e-13
17	rs62056790	43975417	A	7.351	1.978e-13
17	rs17576695	44172327	A	7.351	1.98e-13
17	rs55895732	43968937	C	7.351	1.98e-13
17	17:43721690_CAAAAAAAA_C	43721690	C	7.35	1.983e-13
17	rs10445369	43934776	G	7.35	1.983e-13
17	rs754513	44055638	A	7.35	1.985e-13
17	rs71363552	43834671	AC	7.35	1.986e-13
17	rs2696604	44214094	G	7.35	1.987e-13
17	rs62057144	43901558	G	7.35	1.988e-13
17	rs79580365	43960172	T	7.35	1.988e-13
17	rs17760577	43741452	T	7.35	1.989e-13
17	rs62055937	43848968	T	7.35	1.99e-13
17	rs113857334	44044940	C	7.35	1.991e-13
17	rs75145092	44044823	A	7.35	1.991e-13
17	17:43954982_TTCTCTTCCTCA_T	43954982	T	7.35	1.992e-13
17	rs739645	43894990	G	7.35	1.992e-13
17	rs62641967	44047216	G	7.35	1.993e-13
17	rs77017444	44028796	C	7.35	1.994e-13
17	17:43769819_AAAATT_A	43769819	A	7.35	1.995e-13
17	rs62061809	44178839	C	7.35	1.995e-13
17	17:43965429_TC_T	43965429	T	7.35	1.996e-13
17	rs371996525	44183317	A	7.349	1.996e-13
17	17:43777835_TATCCTGCTTCCC_T	43777835	T	7.349	1.998e-13
17	rs17650381	44013024	C	7.349	1.998e-13
17	rs62061719	44012989	T	7.349	1.998e-13
17	rs62061706	44006896	C	7.349	1.999e-13
17	rs78765934	44261613	TCC	7.349	1.999e-13
17	rs62055890	43840681	T	7.349	2.001e-13
17	rs62061764	44166197	G	7.349	2.003e-13
17	rs77604208	44177669	T	7.349	2.004e-13
17	rs1918796	44223387	C	7.349	2.005e-13
17	rs56101773	43957269	C	7.349	2.006e-13
17	rs78506181	43897480	G	7.349	2.007e-13
17	rs17576631	44170018	C	7.349	2.009e-13
17	rs62055752	43767628	A	7.349	2.01e-13
17	rs75046472	43997499	T	7.349	2.01e-13
17	rs112102887	44179749	A	7.348	2.011e-13
17	rs17650991	44044508	C	7.348	2.012e-13
17	rs2732669	44284542	A	7.348	2.012e-13
17	rs62063292	44043636	T	7.348	2.012e-13
17	rs62063293	44043819	A	7.348	2.012e-13
17	rs1467966	43984399	T	7.348	2.013e-13
17	rs4255816	44010364	G	7.348	2.013e-13
17	rs79492906	43984864	T	7.348	2.013e-13
17	rs17770296	43969136	T	7.348	2.014e-13
17	rs62058964	43999406	G	7.348	2.014e-13
17	rs56194412	43960600	C	7.348	2.019e-13
17	rs62056806	43983801	G	7.348	2.019e-13
17	rs75617973	43983159	C	7.348	2.019e-13
17	rs78104015	44052733	G	7.348	2.019e-13
17	rs1406070	44225802	T	7.348	2.02e-13
17	rs1406071	44225485	C	7.348	2.02e-13
17	rs2532304	44226126	C	7.348	2.02e-13
17	rs2696585	44226030	A	7.348	2.02e-13
17	rs62056808	43984646	C	7.348	2.02e-13
17	rs17576842	44179992	G	7.348	2.022e-13
17	rs111676341	44183403	G	7.348	2.024e-13
17	rs12150336	44125704	T	7.348	2.024e-13
17	rs17576989	44183616	A	7.348	2.024e-13
17	rs62061818	44182917	G	7.348	2.024e-13
17	rs10445334	43934826	G	7.348	2.025e-13
17	rs2668649	44368055	C	7.348	2.025e-13
17	rs796654785	44284962	AG	7.348	2.025e-13
17	rs17660132	44165803	C	7.348	2.026e-13
17	rs3912060	44165435	T	7.348	2.026e-13
17	rs17650973	44044220	T	7.347	2.027e-13
17	rs62063295	44044431	T	7.347	2.027e-13
17	rs17770108	43961292	T	7.347	2.028e-13
17	rs2696591	44318663	A	7.347	2.028e-13
17	rs17690679	43924803	G	7.347	2.029e-13
17	rs17565025	44012463	C	7.347	2.03e-13
17	rs62057070	43859640	G	7.347	2.03e-13
17	rs62057071	43859691	G	7.347	2.03e-13
17	rs1918795	44224686	T	7.347	2.031e-13
17	rs55937610	43960283	G	7.347	2.031e-13
17	rs62061823	44188645	T	7.347	2.031e-13
17	rs112454267	44005329	A	7.347	2.032e-13
17	rs17649918	44001621	G	7.347	2.032e-13
17	rs2532305	44223060	A	7.347	2.034e-13
17	rs1467962	43978604	G	7.347	2.036e-13
17	rs1560311	43978625	C	7.347	2.036e-13
17	rs17576779	44178272	T	7.347	2.036e-13
17	rs17660464	44177993	A	7.347	2.036e-13
17	rs17660488	44178337	C	7.347	2.036e-13
17	rs56240678	44176170	G	7.347	2.036e-13
17	rs62061808	44177337	T	7.347	2.036e-13
17	17:44104278_TG_T	44104278	T	7.347	2.037e-13
17	rs56338487	43960812	T	7.347	2.037e-13
17	rs62055538	43960997	C	7.347	2.037e-13
17	rs62055539	43961044	G	7.347	2.037e-13
17	rs62055540	43961142	C	7.347	2.037e-13
17	rs62061847	44191682	A	7.347	2.037e-13
17	rs62062779	44022577	C	7.347	2.037e-13
17	rs2532314	44217112	T	7.347	2.04e-13
17	rs62062798	44027383	G	7.347	2.04e-13
17	rs62053948	43748046	T	7.346	2.041e-13
17	rs55691306	43978295	C	7.346	2.042e-13
17	rs62063294	44044157	A	7.346	2.042e-13
17	rs76761511	44185245	A	7.346	2.042e-13
17	rs74918686	43840899	C	7.346	2.043e-13
17	rs113796169	44005254	A	7.346	2.044e-13
17	rs17649635	43995990	G	7.346	2.044e-13
17	rs62061795	44173179	A	7.346	2.044e-13
17	rs75412750	44172773	T	7.346	2.044e-13
17	rs79348289	44172698	C	7.346	2.044e-13
17	rs111972148	43973121	C	7.346	2.045e-13
17	rs113834264	43979622	A	7.346	2.045e-13
17	rs11575895	43971785	G	7.346	2.045e-13
17	rs11575896	43972142	A	7.346	2.045e-13
17	rs1467963	43978934	G	7.346	2.045e-13
17	rs17691466	43968219	G	7.346	2.045e-13
17	rs17691508	43968463	G	7.346	2.045e-13
17	rs17691610	43970662	T	7.346	2.045e-13
17	rs1864325	43977827	T	7.346	2.045e-13
17	rs1984937	43980530	C	7.346	2.045e-13
17	rs201722973	44161747	CCAACAA	7.346	2.045e-13
17	rs2082068	43979971	T	7.346	2.045e-13
17	rs2099151	43979822	T	7.346	2.045e-13
17	rs367820416	43982069	G	7.346	2.045e-13
17	rs55943606	43968874	G	7.346	2.045e-13
17	rs62056778	43971604	G	7.346	2.045e-13
17	rs62056779	43971937	A	7.346	2.045e-13
17	rs62056780	43973652	T	7.346	2.045e-13
17	rs62056781	43973899	C	7.346	2.045e-13
17	rs62056792	43976644	A	7.346	2.045e-13
17	rs62056793	43977018	G	7.346	2.045e-13
17	rs62056794	43977049	G	7.346	2.045e-13
17	rs62056795	43978041	T	7.346	2.045e-13
17	rs62056796	43978120	G	7.346	2.045e-13
17	rs62056800	43979468	A	7.346	2.045e-13
17	rs62056802	43980762	G	7.346	2.045e-13
17	rs62056804	43982286	T	7.346	2.045e-13
17	rs74496580	43974065	A	7.346	2.045e-13
17	rs76324150	43973233	T	7.346	2.045e-13
17	rs76594404	43971457	C	7.346	2.045e-13
17	rs80233201	43971481	C	7.346	2.045e-13
17	rs112425426	43963416	G	7.346	2.047e-13
17	rs55653657	43956778	G	7.346	2.047e-13
17	rs77129180	43963046	A	7.346	2.047e-13
17	rs80254317	43963282	G	7.346	2.047e-13
17	rs113155081	43752078	AC	7.346	2.048e-13
17	rs112297913	43969258	GC	7.346	2.049e-13
17	rs12150195	44014263	C	7.346	2.054e-13
17	rs17650417	44013103	T	7.345	2.057e-13
17	rs111941646	43966608	T	7.345	2.058e-13
17	rs112275277	43981958	T	7.345	2.058e-13
17	rs113327263	43965063	C	7.345	2.058e-13
17	rs17691449	43964283	C	7.345	2.058e-13
17	rs17770120	43963943	A	7.345	2.058e-13
17	rs17770150	43964163	A	7.345	2.058e-13
17	rs62055542	43963844	T	7.345	2.058e-13
17	rs62055548	43964899	G	7.345	2.058e-13
17	rs62055553	43966178	A	7.345	2.058e-13
17	rs62055554	43966260	G	7.345	2.058e-13
17	rs62055555	43966282	T	7.345	2.058e-13
17	rs62055556	43966749	C	7.345	2.058e-13
17	rs62055557	43966795	A	7.345	2.058e-13
17	rs62055558	43966955	G	7.345	2.058e-13
17	rs62055559	43967138	G	7.345	2.058e-13
17	rs113260576	44193908	CCAACAA	7.345	2.059e-13
17	rs62061811	44180173	G	7.345	2.06e-13
17	rs1476127	43999793	A	7.345	2.061e-13
17	rs17564493	44001379	T	7.345	2.061e-13
17	rs17564703	44002595	T	7.345	2.061e-13
17	rs17649866	44000914	C	7.345	2.061e-13
17	rs17649954	44001661	G	7.345	2.061e-13
17	rs17650063	44002555	G	7.345	2.061e-13
17	rs1967981	43999785	G	7.345	2.061e-13
17	rs56002706	44000505	T	7.345	2.061e-13
17	rs62058965	43999529	C	7.345	2.061e-13
17	rs62059003	44002431	T	7.345	2.061e-13
17	rs8078495	44000610	A	7.345	2.061e-13
17	rs8079501	44000234	T	7.345	2.061e-13
17	rs112893440	44179969	A	7.345	2.063e-13
17	rs1918799	44218242	T	7.345	2.065e-13
17	rs113029914	43981831	T	7.345	2.066e-13
17	rs113589236	43981795	A	7.345	2.066e-13
17	rs767059	43999100	C	7.345	2.066e-13
17	rs2316782	44010040	G	7.345	2.067e-13
17	rs62061712	44009876	A	7.345	2.067e-13
17	rs7501759	44009921	G	7.345	2.067e-13
17	rs112415880	44042868	A	7.345	2.068e-13
17	rs56294117	44042783	A	7.345	2.068e-13
17	rs77924366	44182181	C	7.345	2.068e-13
17	rs62061730	44017342	G	7.345	2.069e-13
17	rs872972	43756458	A	7.345	2.069e-13
17	rs62055541	43962017	C	7.345	2.071e-13
17	17:43773058_GA_G	43773058	G	7.344	2.073e-13
17	rs17576870	44180442	G	7.344	2.074e-13
17	rs74825921	44153909	G	7.344	2.074e-13
17	rs17564591	44002062	C	7.344	2.075e-13
17	rs17659881	44157597	G	7.344	2.075e-13
17	rs41382552	44118999	G	7.344	2.075e-13
17	rs55685451	44001957	G	7.344	2.075e-13
17	rs62056811	43985247	T	7.344	2.076e-13
17	rs74509629	43985597	T	7.344	2.076e-13
17	rs79290980	43985662	C	7.344	2.076e-13
17	rs1864324	43977702	T	7.344	2.078e-13
17	rs767056	43998910	T	7.344	2.078e-13
17	rs80143279	43776742	C	7.344	2.078e-13
17	rs373695612	44360349	G	7.344	2.079e-13
17	rs574194744	43837868	TTTATGTTATG	7.344	2.079e-13
17	rs17660595	44180954	G	7.344	2.08e-13
17	rs17691556	43969168	A	7.344	2.08e-13
17	rs62061812	44180997	T	7.344	2.08e-13
17	rs62061803	44174513	A	7.344	2.081e-13
17	rs62056801	43979504	A	7.344	2.082e-13
17	rs1724404	44323425	T	7.344	2.083e-13
17	rs112206871	44041817	G	7.344	2.084e-13
17	rs17577159	44188477	G	7.344	2.085e-13
17	rs62059008	44006085	G	7.344	2.086e-13
17	rs62063282	44039043	A	7.343	2.089e-13
17	rs74977736	44126977	C	7.343	2.09e-13
17	rs17564829	44006601	C	7.343	2.092e-13
17	rs17564983	44011825	C	7.343	2.094e-13
17	rs17576954	44181933	C	7.343	2.094e-13
17	rs62056782	43974230	T	7.343	2.094e-13
17	rs62056783	43974549	C	7.343	2.094e-13
17	rs62061815	44181681	G	7.343	2.094e-13
17	rs76632685	43974477	T	7.343	2.094e-13
17	rs80346216	43974476	T	7.343	2.094e-13
17	rs62058968	44001228	A	7.343	2.095e-13
17	rs17762308	43780948	C	7.343	2.097e-13
17	rs55788597	44003397	A	7.343	2.099e-13
17	rs56197117	44003446	G	7.343	2.099e-13
17	rs56249311	44003599	T	7.343	2.099e-13
17	rs62059004	44003893	G	7.343	2.099e-13
17	rs76090253	44002969	C	7.343	2.099e-13
17	rs2316783	44010118	C	7.343	2.102e-13
17	rs62059009	44006130	C	7.343	2.102e-13
17	rs62061705	44006252	C	7.343	2.102e-13
17	rs62061709	44007493	T	7.343	2.102e-13
17	rs62055549	43965595	C	7.342	2.103e-13
17	rs62055552	43965955	G	7.342	2.103e-13
17	17:44157676_CT_C	44157676	C	7.342	2.107e-13
17	17:44172205_CA_C	44172205	C	7.342	2.107e-13
17	rs62055550	43965680	A	7.342	2.108e-13
17	rs62057101	43885291	A	7.342	2.108e-13
17	rs76500077	44004076	C	7.342	2.108e-13
17	rs76539714	43758887	G	7.342	2.108e-13
17	rs17576709	44173356	G	7.342	2.109e-13
17	rs62061796	44173408	A	7.342	2.109e-13
17	rs62063668	44122484	T	7.342	2.109e-13
17	rs62055718	43766418	T	7.342	2.111e-13
17	rs62056803	43982159	G	7.342	2.113e-13
17	rs12150627	44149537	G	7.342	2.114e-13
17	rs55929190	44147599	C	7.342	2.114e-13
17	rs55947022	44147574	A	7.342	2.114e-13
17	rs56041778	44147511	C	7.342	2.114e-13
17	rs56318865	44147411	A	7.342	2.114e-13
17	rs56323408	44147721	T	7.342	2.114e-13
17	rs56146262	43931907	A	7.342	2.115e-13
17	rs17564619	44002138	G	7.342	2.117e-13
17	rs62057112	43897202	A	7.342	2.118e-13
17	rs78587102	43897246	G	7.342	2.118e-13
17	rs62055551	43965687	G	7.341	2.119e-13
17	rs62062780	44022593	T	7.341	2.119e-13
17	rs2732594	44267170	T	7.341	2.12e-13
17	rs1706729	44328668	G	7.341	2.121e-13
17	rs41384744	44137070	G	7.341	2.121e-13
17	rs12150460	44014137	T	7.341	2.122e-13
17	rs62055934	43848638	A	7.341	2.122e-13
17	rs12150390	43896228	C	7.341	2.123e-13
17	rs62059005	44004472	G	7.341	2.123e-13
17	rs62061771	44169406	A	7.341	2.123e-13
17	rs739644	43895008	G	7.341	2.123e-13
17	rs112460810	43900215	TAA	7.341	2.127e-13
17	rs62063303	44049133	C	7.341	2.127e-13
17	rs147319425	44003133	AAAG	7.341	2.129e-13
17	rs56323832	43768633	A	7.341	2.129e-13
17	rs12150125	43986432	A	7.341	2.13e-13
17	rs140819255	43966910	AAGG	7.341	2.13e-13
17	rs17564780	44005413	G	7.341	2.13e-13
17	rs757055	43946875	T	7.341	2.132e-13
17	rs12150127	44141732	A	7.34	2.135e-13
17	rs12150344	44143484	A	7.34	2.135e-13
17	rs17575773	44142879	T	7.34	2.135e-13
17	rs2316953	44140341	A	7.34	2.135e-13
17	rs2838	44141347	G	7.34	2.135e-13
17	rs55746658	44034575	C	7.34	2.135e-13
17	rs62060792	44141955	A	7.34	2.135e-13
17	rs62060795	44142663	T	7.34	2.135e-13
17	rs62060797	44143344	A	7.34	2.135e-13
17	rs62060798	44144152	C	7.34	2.135e-13
17	rs62060799	44144251	T	7.34	2.135e-13
17	rs76307183	44142121	A	7.34	2.135e-13
17	rs62061713	44010405	G	7.34	2.136e-13
17	rs62061714	44010452	A	7.34	2.136e-13
17	rs62061716	44012096	G	7.34	2.136e-13
17	rs761294768	44262203	C	7.34	2.137e-13
17	rs78729125	43970108	A	7.34	2.137e-13
17	rs62055547	43964755	T	7.34	2.138e-13
17	17:44078816_TA_T	44078816	T	7.34	2.14e-13
17	rs62063304	44049900	G	7.34	2.14e-13
17	rs77561671	43976627	T	7.34	2.14e-13
17	rs2532384	44317210	A	7.34	2.141e-13
17	rs112411928	44139762	G	7.34	2.142e-13
17	rs17575683	44139662	T	7.34	2.142e-13
17	rs17654016	44137925	C	7.34	2.142e-13
17	rs17690176	43916773	C	7.34	2.142e-13
17	rs2316951	44139083	C	7.34	2.142e-13
17	rs3885074	43902738	A	7.34	2.142e-13
17	rs62060785	44136634	A	7.34	2.142e-13
17	rs62063670	44123248	C	7.34	2.142e-13
17	rs74571696	44123685	A	7.34	2.142e-13
17	rs79698033	44123717	T	7.34	2.142e-13
17	rs17577024	44186252	A	7.34	2.144e-13
17	rs17577052	44186301	C	7.34	2.144e-13
17	rs17577094	44187492	G	7.34	2.144e-13
17	rs55794067	44188764	C	7.34	2.144e-13
17	rs62061822	44186894	C	7.34	2.144e-13
17	rs62061824	44188755	C	7.34	2.144e-13
17	rs2907478	44331297	T	7.34	2.145e-13
17	rs62057111	43897130	G	7.34	2.145e-13
17	rs62055885	43838014	G	7.34	2.148e-13
17	rs62060794	44142566	T	7.34	2.148e-13
17	rs28795799	43688905	G	7.34	2.149e-13
17	rs62060760	44132887	T	7.34	2.149e-13
17	17:44155299_CT_C	44155299	C	7.34	2.15e-13
17	rs535791904	43958207	CAAAAAAAT	7.34	2.15e-13
17	rs62057062	43856710	A	7.34	2.15e-13
17	rs62062768	44019479	G	7.339	2.151e-13
17	rs2316952	44139190	C	7.339	2.153e-13
17	rs41399444	44121469	T	7.339	2.153e-13
17	rs113271363	43996721	G	7.339	2.154e-13
17	rs17564948	44011749	G	7.339	2.154e-13
17	rs62061715	44011526	G	7.339	2.154e-13
17	rs78077519	44010984	A	7.339	2.154e-13
17	rs389978	43717415	G	7.339	2.155e-13
17	rs17575556	44135827	A	7.339	2.156e-13
17	rs17653998	44135985	G	7.339	2.156e-13
17	rs80120913	44177755	G	7.339	2.156e-13
17	rs55714296	44137189	T	7.339	2.158e-13
17	rs62060786	44136763	T	7.339	2.158e-13
17	rs62060787	44136803	T	7.339	2.158e-13
17	rs12150111	44013938	G	7.339	2.16e-13
17	rs191247549	44326105	C	7.339	2.16e-13
17	rs2696504	44362633	T	7.339	2.16e-13
17	rs16940676	43911036	A	7.339	2.161e-13
17	rs56343551	43959092	T	7.339	2.162e-13
17	rs62057158	43907143	A	7.339	2.162e-13
17	rs78229689	44106806	A	7.339	2.162e-13
17	17:43742454_AC_A	43742454	A	7.339	2.164e-13
17	rs17575437	44133031	A	7.339	2.164e-13
17	rs17653889	44133070	T	7.339	2.164e-13
17	rs62056934	43790005	G	7.339	2.164e-13
17	rs62060761	44133162	C	7.339	2.164e-13
17	rs4606752	44192618	G	7.339	2.166e-13
17	rs143345034	43696920	T	7.338	2.171e-13
17	rs1560310	43978534	A	7.338	2.171e-13
17	rs2055795	43951995	T	7.338	2.171e-13
17	rs2055796	43952191	T	7.338	2.171e-13
17	rs675726	43696254	G	7.338	2.171e-13
17	rs1107820	44135359	C	7.338	2.172e-13
17	rs17575507	44134095	G	7.338	2.172e-13
17	rs62060767	44134910	A	7.338	2.172e-13
17	rs62060769	44135026	C	7.338	2.172e-13
17	rs876944	44134391	T	7.338	2.172e-13
17	rs62063683	44131717	A	7.338	2.173e-13
17	rs62066084	43688042	G	7.338	2.173e-13
17	rs113537106	44016462	G	7.338	2.175e-13
17	rs56971664	43918613	C	7.338	2.175e-13
17	rs62061725	44016157	C	7.338	2.175e-13
17	rs56070245	43847868	C	7.338	2.176e-13
17	rs62055494	43953016	T	7.338	2.176e-13
17	rs62055496	43953307	T	7.338	2.176e-13
17	rs62055497	43953529	G	7.338	2.176e-13
17	rs767058	43998767	C	7.338	2.176e-13
17	rs62060796	44143029	T	7.338	2.179e-13
17	rs79180862	44131798	T	7.338	2.18e-13
17	rs2316763	43895530	T	7.338	2.181e-13
17	rs2532236	44271430	G	7.338	2.181e-13
17	rs4566211	43895696	A	7.338	2.182e-13
17	rs62054803	43914728	T	7.338	2.182e-13
17	rs62060793	44142427	G	7.338	2.182e-13
17	rs2732603	44367288	C	7.338	2.183e-13
17	rs111990897	44138377	GAA	7.337	2.183e-13
17	rs111990897	44138377	GA	7.337	2.183e-13
17	rs62056760	43968572	A	7.337	2.183e-13
17	rs17574425	44109188	G	7.337	2.185e-13
17	rs62061802	44174351	A	7.337	2.185e-13
17	rs4564621	43895501	C	7.337	2.187e-13
17	rs62062774	44021463	C	7.337	2.187e-13
17	rs12150576	44015624	A	7.337	2.189e-13
17	rs62063684	44132269	C	7.337	2.189e-13
17	rs62063685	44132379	G	7.337	2.189e-13
17	rs62063687	44132592	G	7.337	2.189e-13
17	rs17650335	44012343	A	7.337	2.19e-13
17	rs2055794	43951717	A	7.337	2.19e-13
17	rs62061720	44013189	T	7.337	2.19e-13
17	rs75242405	44049329	T	7.337	2.19e-13
17	rs17650258	44011073	A	7.337	2.191e-13
17	rs17660936	44191159	T	7.337	2.191e-13
17	rs12150235	44015745	G	7.337	2.192e-13
17	rs62063681	44131592	G	7.337	2.192e-13
17	rs62063682	44131622	A	7.337	2.192e-13
17	rs79959255	44077708	T	7.337	2.192e-13
17	rs62061728	44017180	G	7.337	2.193e-13
17	rs111327992	44126691	A	7.337	2.194e-13
17	rs111259120	44133534	T	7.337	2.195e-13
17	rs62060764	44133633	G	7.337	2.195e-13
17	rs62060765	44133648	C	7.337	2.195e-13
17	rs55718212	43920411	C	7.337	2.199e-13
17	rs56367860	44034673	G	7.336	2.199e-13
17	rs62057068	43858629	G	7.336	2.199e-13
17	rs55975673	43959113	G	7.336	2.2e-13
17	rs75546272	44130668	A	7.336	2.2e-13
17	rs76475191	44290849	A	7.336	2.205e-13
17	rs17660847	44189373	T	7.336	2.206e-13
17	rs17660865	44189408	C	7.336	2.206e-13
17	rs150334020	44078680	TA	7.336	2.207e-13
17	rs12150611	44149741	A	7.336	2.208e-13
17	rs12150625	44149448	G	7.336	2.208e-13
17	rs12150628	44149581	T	7.336	2.208e-13
17	rs34283254	43902861	A	7.336	2.208e-13
17	rs55831516	44148267	T	7.336	2.208e-13
17	rs62060809	44148613	A	7.336	2.208e-13
17	rs62060810	44148674	G	7.336	2.208e-13
17	rs62062771	44020282	A	7.336	2.208e-13
17	rs56233672	43920300	C	7.336	2.21e-13
17	rs56354807	43920378	T	7.336	2.21e-13
17	rs62057064	43857033	T	7.336	2.21e-13
17	rs74457229	43972581	T	7.336	2.21e-13
17	rs17763199	43910183	A	7.336	2.211e-13
17	rs62055486	43949092	G	7.336	2.212e-13
17	rs4548919	44192395	T	7.336	2.213e-13
17	rs55943825	43924776	T	7.336	2.214e-13
17	rs674692	43695967	G	7.336	2.214e-13
17	rs78681971	44106219	T	7.336	2.214e-13
17	rs76294809	43849327	A	7.336	2.215e-13
17	rs12150104	44015929	A	7.335	2.216e-13
17	rs12150242	44015816	G	7.335	2.216e-13
17	17:44179168_AACC_A	44179168	A	7.335	2.217e-13
17	rs62062773	44020545	G	7.335	2.217e-13
17	rs41374248	44120442	G	7.335	2.219e-13
17	rs62066125	43702701	G	7.335	2.219e-13
17	rs17653906	44133142	A	7.335	2.221e-13
17	rs74850776	44150042	C	7.335	2.221e-13
17	rs2873269	43931122	T	7.335	2.222e-13
17	rs382104	44305026	A	7.335	2.222e-13
17	rs79252344	44120608	G	7.335	2.222e-13
17	rs34043286	44117119	G	7.335	2.224e-13
17	rs146149698	44142491	CCA	7.335	2.225e-13
17	rs150514510	44142231	TA	7.335	2.225e-13
17	rs56201245	44034340	T	7.335	2.225e-13
17	17:43733707_GC_G	43733707	G	7.335	2.226e-13
17	17:44027836_GC_G	44027836	G	7.335	2.226e-13
17	rs77105679	44122896	A	7.335	2.228e-13
17	17:44107321_CT_C	44107321	C	7.335	2.229e-13
17	rs16940671	43908151	T	7.335	2.23e-13
17	rs10514898	44119636	C	7.335	2.231e-13
17	rs55893711	44119320	T	7.335	2.231e-13
17	rs62057148	43903485	C	7.335	2.231e-13
17	rs62057149	43903546	G	7.335	2.231e-13
17	rs62057150	43903548	T	7.335	2.231e-13
17	rs62061731	44017666	A	7.335	2.231e-13
17	rs62063686	44132458	A	7.335	2.231e-13
17	rs55874169	44014384	A	7.335	2.232e-13
17	rs2873268	43930955	A	7.334	2.234e-13
17	rs62055717	43766415	G	7.334	2.236e-13
17	rs17576200	44159988	A	7.334	2.237e-13
17	rs17660017	44160674	C	7.334	2.237e-13
17	rs62060852	44160050	A	7.334	2.237e-13
17	rs62060853	44160592	A	7.334	2.237e-13
17	rs79115768	44021061	T	7.334	2.237e-13
17	rs112791677	44001549	GC	7.334	2.238e-13
17	rs368303226	43798784	AGAG	7.334	2.239e-13
17	rs17652036	44073027	A	7.334	2.241e-13
17	rs76171147	43823229	C	7.334	2.241e-13
17	rs76830096	43857129	C	7.334	2.241e-13
17	rs2696599	44217226	G	7.334	2.242e-13
17	rs55987700	44161146	G	7.334	2.245e-13
17	rs17690314	43919884	G	7.334	2.246e-13
17	rs56302057	44034486	G	7.334	2.247e-13
17	rs62060762	44133396	A	7.334	2.247e-13
17	rs62060763	44133403	C	7.334	2.247e-13
17	rs111853996	44130878	G	7.334	2.249e-13
17	rs112583797	43918418	G	7.334	2.249e-13
17	rs112674766	44130924	T	7.334	2.249e-13
17	rs12150064	44128407	A	7.334	2.249e-13
17	rs17575423	44129253	C	7.334	2.249e-13
17	rs62063677	44129885	T	7.334	2.249e-13
17	rs62063678	44129949	G	7.334	2.249e-13
17	rs79649865	44130587	G	7.334	2.249e-13
17	rs1396862	43902997	A	7.333	2.249e-13
17	rs17573447	44079567	T	7.333	2.25e-13
17	rs17660065	44162284	C	7.333	2.25e-13
17	rs17689824	43904397	T	7.333	2.25e-13
17	rs2316955	44161985	G	7.333	2.25e-13
17	rs2532250	44366410	C	7.333	2.25e-13
17	rs41457044	43911424	T	7.333	2.25e-13
17	rs55864131	44163411	C	7.333	2.25e-13
17	rs62057152	43904110	C	7.333	2.25e-13
17	rs62060855	44161860	T	7.333	2.25e-13
17	rs62060856	44161875	C	7.333	2.25e-13
17	rs78962882	44084844	C	7.333	2.251e-13
17	rs17690661	43924521	A	7.333	2.253e-13
17	rs2696697	44257788	C	7.333	2.253e-13
17	rs3885075	43902799	G	7.333	2.255e-13
17	rs41280116	43902842	T	7.333	2.255e-13
17	rs62055946	43851971	A	7.333	2.257e-13
17	rs62062772	44020314	T	7.333	2.258e-13
17	rs75916678	43849366	C	7.333	2.259e-13
17	rs17649518	43994386	A	7.333	2.26e-13
17	rs62054814	43921572	A	7.333	2.26e-13
17	rs62063669	44122626	A	7.333	2.26e-13
17	rs2532402	44304130	G	7.333	2.262e-13
17	rs112074397	44131022	C	7.333	2.264e-13
17	rs17653836	44128876	A	7.333	2.264e-13
17	rs62063676	44129800	A	7.333	2.264e-13
17	rs974291	44150480	T	7.333	2.264e-13
17	rs974292	44150464	C	7.333	2.264e-13
17	rs974293	44150233	A	7.333	2.264e-13
17	rs974295	44150152	T	7.333	2.264e-13
17	rs78872653	43905134	A	7.333	2.266e-13
17	rs56268325	43847741	C	7.332	2.266e-13
17	rs62057156	43904948	C	7.332	2.267e-13
17	rs62057157	43905313	C	7.332	2.267e-13
17	rs77044307	44172408	G	7.332	2.267e-13
17	17:44163551_AGT_A	44163551	A	7.332	2.269e-13
17	rs2532423	44285952	C	7.332	2.27e-13
17	rs62057153	43904528	C	7.332	2.273e-13
17	rs62057154	43904610	T	7.332	2.273e-13
17	rs62057155	43904673	T	7.332	2.273e-13
17	rs17660907	44191085	A	7.332	2.274e-13
17	rs62057107	43896032	T	7.332	2.274e-13
17	rs80020809	44172391	T	7.332	2.275e-13
17	rs12150447	44128125	C	7.332	2.276e-13
17	rs112597362	44152736	GCT	7.332	2.277e-13
17	rs113989747	44151969	CA	7.332	2.277e-13
17	rs368572568	44152812	TGAACCCAAGTGAGGCACCTGGGTTCAA	7.332	2.277e-13
17	rs62060837	44152760	G	7.332	2.277e-13
17	rs62063783	44059215	T	7.332	2.279e-13
17	rs17763596	43921210	T	7.332	2.282e-13
17	rs12150551	44150920	C	7.331	2.284e-13
17	rs12150558	44151156	C	7.331	2.284e-13
17	rs17573266	44072881	G	7.331	2.284e-13
17	rs62060812	44151667	G	7.331	2.284e-13
17	rs62060834	44151697	T	7.331	2.284e-13
17	rs111582708	44082955	AT	7.331	2.286e-13
17	rs17763533	43918190	C	7.331	2.286e-13
17	rs41280118	43903089	T	7.331	2.286e-13
17	rs62057143	43901528	C	7.331	2.286e-13
17	rs74922289	43918524	G	7.331	2.286e-13
17	rs62055950	43853133	C	7.331	2.287e-13
17	rs62060840	44153258	G	7.331	2.287e-13
17	rs62061721	44013346	C	7.331	2.287e-13
17	rs56299858	43939659	A	7.331	2.288e-13
17	rs62061729	44017283	G	7.331	2.29e-13
17	17:44161478_CTCACACCTGTAATCCCAGCACTTTGGGAAGCTGAGGCGGGTGGA_C	44161478	C	7.331	2.291e-13
17	rs113955100	44161522	C	7.331	2.291e-13
17	rs1912151	43902944	T	7.331	2.291e-13
17	rs62061710	44007727	T	7.331	2.292e-13
17	rs62061711	44007764	C	7.331	2.292e-13
17	rs16940806	44103826	A	7.331	2.293e-13
17	rs55763795	43908773	C	7.331	2.293e-13
17	rs55865707	43908826	G	7.331	2.293e-13
17	rs78917495	43858482	T	7.331	2.293e-13
17	rs111519055	44159672	G	7.331	2.299e-13
17	rs111913701	44159631	G	7.331	2.299e-13
17	rs17576165	44159849	C	7.331	2.299e-13
17	rs17659953	44159725	T	7.331	2.299e-13
17	rs3089	44209919	G	7.331	2.299e-13
17	rs62063675	44126575	T	7.331	2.299e-13
17	rs77138434	44159555	A	7.331	2.299e-13
17	rs77925835	44159695	T	7.331	2.299e-13
17	rs62057103	43887480	C	7.33	2.301e-13
17	rs11079725	43923934	C	7.33	2.303e-13
17	rs12373139	43924130	A	7.33	2.303e-13
17	rs111555239	44006453	CT	7.33	2.305e-13
17	rs4340365	43930980	T	7.33	2.305e-13
17	rs55662347	44070545	A	7.33	2.305e-13
17	rs62060850	44157982	T	7.33	2.305e-13
17	rs62060851	44157992	C	7.33	2.305e-13
17	rs55719714	43939638	A	7.33	2.306e-13
17	rs62054809	43918239	T	7.33	2.306e-13
17	rs62061732	44017941	T	7.33	2.306e-13
17	rs4335809	43902216	T	7.33	2.308e-13
17	rs4341787	43902505	T	7.33	2.308e-13
17	rs4523962	43902522	A	7.33	2.308e-13
17	rs56150806	43919301	C	7.33	2.308e-13
17	rs112364920	44161360	T	7.33	2.31e-13
17	rs113788190	44161302	G	7.33	2.31e-13
17	rs62055955	43854340	G	7.33	2.311e-13
17	rs55780786	44209875	C	7.33	2.313e-13
17	rs62062293	44100553	A	7.33	2.313e-13
17	rs111364350	44168508	T	7.33	2.314e-13
17	rs17690326	43920974	C	7.33	2.315e-13
17	rs4371195	43986420	G	7.33	2.315e-13
17	rs62060835	44152390	T	7.33	2.315e-13
17	rs62060836	44152447	A	7.33	2.315e-13
17	rs62060838	44153144	G	7.33	2.315e-13
17	rs62060839	44153227	G	7.33	2.315e-13
17	rs62060841	44153386	T	7.33	2.315e-13
17	rs62060842	44153607	A	7.33	2.315e-13
17	rs17577313	44191835	G	7.329	2.319e-13
17	rs62062269	44091092	C	7.329	2.319e-13
17	rs1117253	44149297	C	7.329	2.32e-13
17	rs75839508	44022319	A	7.329	2.32e-13
17	rs113912415	44007785	G	7.329	2.321e-13
17	rs112320018	44030263	AC	7.329	2.322e-13
17	rs2462835	43671739	G	7.329	2.322e-13
17	rs2463523	43671737	C	7.329	2.322e-13
17	rs55849949	43853526	G	7.329	2.322e-13
17	rs55991914	43854267	T	7.329	2.322e-13
17	rs56043078	43853235	G	7.329	2.322e-13
17	rs77965652	43853457	G	7.329	2.322e-13
17	rs2106785	43919105	T	7.329	2.323e-13
17	rs16940665	43907896	C	7.329	2.325e-13
17	rs16940677	43911898	T	7.329	2.325e-13
17	rs1876831	43907745	T	7.329	2.325e-13
17	rs2316773	43946536	T	7.329	2.325e-13
17	rs10445362	43914554	A	7.329	2.326e-13
17	rs10445363	43914558	A	7.329	2.326e-13
17	rs4482334	43912830	C	7.329	2.326e-13
17	rs4525537	43912723	C	7.329	2.326e-13
17	rs4640231	43912786	C	7.329	2.326e-13
17	rs878888	43912635	G	7.329	2.326e-13
17	rs145503157	43859929	CACG	7.329	2.327e-13
17	rs62062265	44090035	G	7.329	2.328e-13
17	rs112197756	44154105	G	7.329	2.329e-13
17	rs2316954	44156167	A	7.329	2.329e-13
17	rs56100031	44155157	T	7.329	2.329e-13
17	rs62060845	44154393	G	7.329	2.329e-13
17	rs62060846	44154461	C	7.329	2.329e-13
17	rs62060847	44154946	T	7.329	2.329e-13
17	rs74481389	44154607	C	7.329	2.329e-13
17	rs75530705	44154048	T	7.329	2.329e-13
17	rs76154201	44154033	C	7.329	2.329e-13
17	rs78938131	44157622	G	7.329	2.329e-13
17	rs34303488	43848181	T	7.329	2.331e-13
17	rs12150515	44090685	T	7.329	2.332e-13
17	rs62060843	44153626	T	7.329	2.332e-13
17	rs77692262	43917086	G	7.329	2.332e-13
17	rs17573175	44071089	G	7.329	2.334e-13
17	rs55886080	44072041	A	7.329	2.334e-13
17	rs55913645	44070956	A	7.329	2.334e-13
17	rs62063845	44071294	C	7.329	2.334e-13
17	rs72245049	44243354	AG	7.329	2.335e-13
17	rs76475392	44243351	TCG	7.329	2.335e-13
17	rs10445333	43916509	G	7.328	2.335e-13
17	rs2696601	44216158	C	7.328	2.336e-13
17	rs10445364	43916356	A	7.328	2.337e-13
17	rs113343751	44333532	G	7.328	2.337e-13
17	rs16940672	43908152	T	7.328	2.34e-13
17	rs28416808	44021218	T	7.328	2.341e-13
17	rs62055945	43851851	A	7.328	2.341e-13
17	17:43918301_GCCAGGAGTTCGAGA_G	43918301	G	7.328	2.342e-13
17	rs62061793	44171565	A	7.328	2.342e-13
17	rs17585012	44227510	T	7.328	2.344e-13
17	rs62054802	43914598	C	7.328	2.345e-13
17	rs62054805	43915054	G	7.328	2.345e-13
17	rs111970616	44169581	C	7.328	2.346e-13
17	rs62061770	44169377	C	7.328	2.346e-13
17	rs757503	43756466	C	7.328	2.346e-13
17	rs1122380	44206079	T	7.328	2.348e-13
17	rs56227067	43939609	T	7.328	2.348e-13
17	rs2696664	44251698	A	7.328	2.349e-13
17	rs2732643	44251907	T	7.328	2.349e-13
17	rs62060915	44251548	A	7.328	2.349e-13
17	rs76618565	44068481	A	7.328	2.349e-13
17	rs62064665	44081527	C	7.328	2.35e-13
17	rs17577650	44205500	G	7.327	2.354e-13
17	rs17577877	44208218	G	7.327	2.354e-13
17	rs17661428	44208144	G	7.327	2.354e-13
17	rs62063200	44206482	T	7.327	2.354e-13
17	17:44028469_CA_C	44028469	C	7.327	2.355e-13
17	rs17652121	44073973	C	7.327	2.355e-13
17	rs55736025	44072017	A	7.327	2.355e-13
17	rs62063846	44071674	G	7.327	2.355e-13
17	rs62063850	44073739	A	7.327	2.355e-13
17	rs17564020	43991781	T	7.327	2.356e-13
17	rs62063849	44073062	G	7.327	2.356e-13
17	rs878887	43912582	T	7.327	2.356e-13
17	rs2316765	43912454	C	7.327	2.358e-13
17	rs17573858	44090796	C	7.327	2.359e-13
17	rs56387266	43847912	C	7.327	2.359e-13
17	rs2163129	44056433	C	7.327	2.361e-13
17	rs10445338	44067682	A	7.327	2.364e-13
17	rs1467968	43986396	T	7.327	2.365e-13
17	rs62054806	43915312	T	7.327	2.366e-13
17	rs10514903	44206646	G	7.327	2.367e-13
17	rs113313727	44338594	A	7.327	2.367e-13
17	rs12149995	44092801	A	7.327	2.367e-13
17	rs2532256	44255017	C	7.327	2.367e-13
17	rs4566212	43895751	A	7.327	2.367e-13
17	rs1052590	44102638	G	7.327	2.368e-13
17	rs113134013	44066995	T	7.327	2.368e-13
17	rs733966	44089563	T	7.326	2.371e-13
17	rs138070769	43781726	AAAGAG	7.326	2.372e-13
17	rs77849344	43840864	A	7.326	2.372e-13
17	rs17573245	44072854	C	7.326	2.373e-13
17	rs62060859	44164133	A	7.326	2.373e-13
17	rs62062266	44090704	G	7.326	2.374e-13
17	rs62063680	44131559	A	7.326	2.374e-13
17	rs62063778	44053989	A	7.326	2.374e-13
17	rs17763086	43905481	G	7.326	2.376e-13
17	rs4283261	44089921	T	7.326	2.376e-13
17	rs4306559	44090236	C	7.326	2.376e-13
17	rs62062272	44092108	C	7.326	2.376e-13
17	rs62062275	44093496	G	7.326	2.376e-13
17	rs62062276	44093627	G	7.326	2.376e-13
17	rs62062278	44093860	G	7.326	2.376e-13
17	rs62064674	44088772	A	7.326	2.376e-13
17	rs733968	44089715	T	7.326	2.376e-13
17	rs747152	44090339	C	7.326	2.376e-13
17	rs75534191	44091724	A	7.326	2.376e-13
17	rs75666751	44090148	C	7.326	2.376e-13
17	rs76723223	44089108	C	7.326	2.376e-13
17	rs111652694	44067831	C	7.326	2.379e-13
17	rs112385572	44066172	G	7.326	2.379e-13
17	rs17651700	44066634	G	7.326	2.379e-13
17	rs17651754	44067546	C	7.326	2.379e-13
17	rs62057067	43858326	T	7.326	2.379e-13
17	rs62063794	44066088	A	7.326	2.379e-13
17	rs62063795	44068238	T	7.326	2.379e-13
17	rs62063796	44068289	A	7.326	2.379e-13
17	rs62063797	44068294	C	7.326	2.379e-13
17	rs62063798	44068543	A	7.326	2.379e-13
17	rs75743061	44068112	G	7.326	2.379e-13
17	rs76357066	44067046	A	7.326	2.379e-13
17	rs77290642	44068480	C	7.326	2.379e-13
17	rs79447161	44067508	G	7.326	2.379e-13
17	rs12150506	44090536	A	7.326	2.38e-13
17	rs365825	43705601	G	7.326	2.383e-13
17	rs754512	44055647	T	7.326	2.383e-13
17	rs2696444	44288672	A	7.326	2.384e-13
17	rs2696586	44225234	C	7.326	2.384e-13
17	rs55787105	43853109	A	7.326	2.384e-13
17	rs62056850	43992581	T	7.326	2.384e-13
17	rs17572248	44049867	G	7.326	2.385e-13
17	rs1918793	44228169	T	7.326	2.385e-13
17	rs62062270	44091195	C	7.325	2.388e-13
17	rs878886	43912490	G	7.325	2.389e-13
17	rs17572361	44052009	C	7.325	2.391e-13
17	rs17651213	44051924	A	7.325	2.391e-13
17	rs62060858	44164090	C	7.325	2.392e-13
17	rs17660398	44170612	T	7.325	2.394e-13
17	rs56127111	43913315	T	7.325	2.395e-13
17	rs12150254	44090455	C	7.325	2.396e-13
17	rs141412361	44102443	CCT	7.325	2.396e-13
17	rs17651887	44069840	A	7.325	2.396e-13
17	rs17661027	44193097	A	7.325	2.396e-13
17	rs62063842	44070111	C	7.325	2.396e-13
17	rs74759276	44069768	G	7.325	2.396e-13
17	rs78599197	44069970	G	7.325	2.396e-13
17	rs143196316	43836109	AATT	7.325	2.397e-13
17	rs17564153	43995098	A	7.325	2.398e-13
17	rs17574361	44108202	G	7.325	2.398e-13
17	rs17652961	44108355	A	7.325	2.398e-13
17	rs733967	44089690	C	7.325	2.398e-13
17	rs755624977	44220863	A	7.325	2.398e-13
17	rs112281640	44081218	CT	7.325	2.399e-13
17	rs62062290	44099129	A	7.325	2.399e-13
17	rs62062274	44093319	A	7.325	2.4e-13
17	rs62064675	44088926	T	7.325	2.4e-13
17	rs10445371	44065410	A	7.325	2.401e-13
17	rs55972730	44155707	T	7.325	2.401e-13
17	rs62063801	44069376	T	7.325	2.401e-13
17	rs885639	43928614	G	7.325	2.401e-13
17	rs17660228	44166500	A	7.325	2.402e-13
17	rs1800547	44051846	G	7.325	2.402e-13
17	rs62064672	44086521	A	7.325	2.404e-13
17	17:44012257_CG_C	44012257	C	7.325	2.405e-13
17	rs16940668	43907966	A	7.324	2.407e-13
17	rs62062295	44100906	G	7.324	2.407e-13
17	rs62062777	44022068	A	7.324	2.407e-13
17	rs17651285	44054237	A	7.324	2.408e-13
17	rs2217394	44053448	G	7.324	2.408e-13
17	rs62063777	44053171	G	7.324	2.408e-13
17	rs2163130	44056434	A	7.324	2.41e-13
17	rs62062267	44090854	T	7.324	2.415e-13
17	rs62062268	44090858	T	7.324	2.415e-13
17	rs919462	44065740	T	7.324	2.417e-13
17	rs62062296	44100916	T	7.324	2.419e-13
17	rs62062297	44101004	G	7.324	2.419e-13
17	rs375647	43693341	G	7.324	2.42e-13
17	rs147091683	44101775	AT	7.324	2.421e-13
17	rs79923708	44183790	A	7.324	2.421e-13
17	rs55692232	44164323	A	7.324	2.422e-13
17	rs55877243	43969019	C	7.324	2.422e-13
17	rs55960528	43968994	C	7.324	2.422e-13
17	rs17572467	44054388	C	7.324	2.423e-13
17	rs12150170	44090646	G	7.323	2.424e-13
17	rs56254732	43932049	T	7.323	2.424e-13
17	rs62066087	43688579	G	7.323	2.424e-13
17	rs17572627	44058629	A	7.323	2.425e-13
17	rs62063780	44056238	G	7.323	2.425e-13
17	rs17660167	44166311	T	7.323	2.426e-13
17	rs73984689	44184404	A	7.323	2.427e-13
17	rs62062273	44092243	T	7.323	2.429e-13
17	rs2668627	44353693	C	7.323	2.431e-13
17	rs55881134	44109248	A	7.323	2.431e-13
17	rs16940674	43910507	T	7.323	2.433e-13
17	rs1876828	43911525	T	7.323	2.433e-13
17	rs1876829	43911443	C	7.323	2.433e-13
17	rs1876830	43911352	T	7.323	2.433e-13
17	rs55942528	43932028	G	7.323	2.434e-13
17	rs62061726	44016341	A	7.323	2.435e-13
17	rs919461	44065669	T	7.323	2.436e-13
17	rs2942163	44282007	C	7.323	2.439e-13
17	17:44104410_TCTC_T	44104410	T	7.323	2.44e-13
17	rs10514897	44117397	G	7.323	2.44e-13
17	rs11079729	44115569	A	7.323	2.44e-13
17	rs111459873	44113787	TG	7.323	2.44e-13
17	rs12150090	44115886	T	7.323	2.44e-13
17	rs12150162	44114218	C	7.323	2.44e-13
17	rs12150542	44115730	A	7.323	2.44e-13
17	rs17574796	44115074	C	7.323	2.44e-13
17	rs17574824	44115107	T	7.323	2.44e-13
17	rs17653162	44111827	A	7.323	2.44e-13
17	rs17653255	44112743	A	7.323	2.44e-13
17	rs41437445	44116238	A	7.323	2.44e-13
17	rs62062136	44116312	C	7.323	2.44e-13
17	rs62062322	44112385	G	7.323	2.44e-13
17	rs77009866	44110888	T	7.323	2.44e-13
17	rs17660294	44167101	C	7.322	2.443e-13
17	rs62061766	44167464	A	7.322	2.443e-13
17	rs62061767	44167729	G	7.322	2.443e-13
17	rs62064670	44085852	A	7.322	2.443e-13
17	rs78136862	44085743	C	7.322	2.443e-13
17	rs79923630	44167661	T	7.322	2.443e-13
17	rs112887308	44128754	GA	7.322	2.444e-13
17	rs62063788	44061696	T	7.322	2.445e-13
17	rs17651134	44050340	A	7.322	2.446e-13
17	rs17651243	44052284	A	7.322	2.446e-13
17	rs17651857	44069687	G	7.322	2.446e-13
17	rs62063305	44050282	A	7.322	2.446e-13
17	rs62063306	44050395	A	7.322	2.446e-13
17	rs62063774	44050463	C	7.322	2.446e-13
17	rs62063775	44050823	T	7.322	2.446e-13
17	rs62063776	44050850	G	7.322	2.446e-13
17	rs62063799	44069180	G	7.322	2.446e-13
17	rs62063800	44069198	T	7.322	2.446e-13
17	rs9906974	43822772	C	7.322	2.447e-13
17	rs17649700	43997901	C	7.322	2.448e-13
17	rs55788678	43992233	T	7.322	2.449e-13
17	rs62057113	43897449	T	7.322	2.45e-13
17	rs12150438	44113963	T	7.322	2.453e-13
17	rs12185225	44113491	C	7.322	2.453e-13
17	rs12185243	44115351	C	7.322	2.453e-13
17	rs17574604	44111613	G	7.322	2.453e-13
17	rs17653193	44112441	A	7.322	2.453e-13
17	rs17653211	44112638	C	7.322	2.453e-13
17	rs35833914	44110541	A	7.322	2.453e-13
17	rs36076725	44110532	A	7.322	2.453e-13
17	rs4608377	44113359	C	7.322	2.453e-13
17	rs62062134	44114432	C	7.322	2.453e-13
17	rs62062321	44111109	G	7.322	2.453e-13
17	rs62061853	44196125	C	7.322	2.454e-13
17	rs79193046	43967562	C	7.322	2.454e-13
17	17:43762168_CT_C	43762168	C	7.322	2.455e-13
17	rs111976319	44095335	A	7.322	2.455e-13
17	rs17652502	44094471	A	7.322	2.455e-13
17	rs2316948	44094667	G	7.322	2.455e-13
17	rs62062281	44094112	G	7.322	2.455e-13
17	rs62062282	44094374	G	7.322	2.455e-13
17	rs62062283	44095055	A	7.322	2.455e-13
17	rs62062284	44095570	A	7.322	2.455e-13
17	rs62062285	44095661	G	7.322	2.455e-13
17	rs78074121	43896690	C	7.322	2.455e-13
17	rs56369036	43841571	A	7.322	2.457e-13
17	rs62061816	44182336	A	7.322	2.458e-13
17	rs62064660	44078832	A	7.322	2.458e-13
17	rs919464	44065901	T	7.322	2.458e-13
17	rs62054763	43910262	G	7.322	2.459e-13
17	rs17763515	43917818	A	7.321	2.46e-13
17	rs17770337	43969779	T	7.321	2.46e-13
17	rs62056761	43969686	A	7.321	2.46e-13
17	rs62056773	43969833	G	7.321	2.46e-13
17	rs62056774	43969901	A	7.321	2.46e-13
17	rs62056777	43970303	A	7.321	2.46e-13
17	17:44102741_TCA_T	44102741	T	7.321	2.461e-13
17	rs111240522	44066874	A	7.321	2.463e-13
17	rs62062294	44100666	C	7.321	2.463e-13
17	rs74863825	43963120	T	7.321	2.463e-13
17	rs62062788	44024906	G	7.321	2.465e-13
17	rs1467970	43998574	G	7.321	2.469e-13
17	rs62055938	43849656	A	7.321	2.469e-13
17	rs62062292	44099809	C	7.321	2.469e-13
17	rs77747656	44099827	G	7.321	2.469e-13
17	rs62063782	44058716	T	7.321	2.471e-13
17	rs146712066	43970012	CAG	7.321	2.472e-13
17	rs17689608	43896528	G	7.321	2.472e-13
17	rs62057108	43896616	C	7.321	2.472e-13
17	rs62057109	43896637	C	7.321	2.472e-13
17	rs62057110	43896734	C	7.321	2.472e-13
17	rs41490145	44334288	G	7.321	2.473e-13
17	rs1529535	44064759	C	7.321	2.475e-13
17	rs17572495	44054596	G	7.321	2.475e-13
17	rs17572795	44063393	A	7.321	2.475e-13
17	rs17572823	44063563	C	7.321	2.475e-13
17	rs17572851	44063766	G	7.321	2.475e-13
17	rs17651483	44058861	A	7.321	2.475e-13
17	rs1876827	43911832	C	7.321	2.475e-13
17	rs1981997	44056767	A	7.321	2.475e-13
17	rs1981998	44056833	A	7.321	2.475e-13
17	rs28364021	43912282	T	7.321	2.475e-13
[truncated: 1,438 more rows]

## Sheet: Supplementary Table 10
Supplementary Table 10. 29 significant GWAS associations between SNPs and anxiety symptoms group after Bonferroni correction of Pc<0.05
CHR	SNP	BP	A1	P
9	9:140265782_C_T	140265782	T	9.534e-11
9	rs73581567	140247759	T	1.021e-10
9	rs79140116	140243968	T	1.205e-10
9	9:140251458_G_A	140251458	A	1.372e-10
9	9:140258802_G_A	140258802	A	2.286e-10
9	9:140258412_C_A	140258412	A	2.432e-10
9	9:140259932_C_T	140259932	T	2.672e-10
9	9:140262424_C_T	140262424	T	3.139e-10
9	9:140260266_T_G	140260266	G	3.774e-10
9	rs112535944	140278206	A	3.944e-10
9	rs113081539	140241209	T	4.013e-10
9	rs28482269	140248605	A	4.256e-10
9	rs28615575	140253788	C	4.308e-10
9	9:140259068_T_TA	140259068	TA	4.631e-10
9	rs58941960	140242726	T	4.719e-10
9	9:140257189_C_T	140257189	T	5.029e-10
9	9:140250200:A:C	140250200	A	5.42e-10
10	rs182668258	104208935	A	6.254e-10
10	rs191495382	103992905	C	7.2e-10
10	rs375837103	103028798	C	7.923e-10
10	rs531653660	104936808	C	7.934e-10
10	rs540614665	104083048	A	8.651e-10
10	rs558686462	103228474	A	9.836e-10
10	rs183261980	103943377	T	1.065e-09
10	rs565833959	103243801	G	1.071e-09
10	rs566175604	103320981	A	1.08e-09
10	rs542807194	104801448	A	1.113e-09
10	rs555945861	102964716	T	1.126e-09
10	rs192815471	103962307	T	1.169e-09

## Sheet: Supplementary Table 11
Supplementary Table 11. 10 significant GWAS associations between SNPs and emotional instability symptoms group after Bonferroni correction of Pc<0.05
CHR	SNP	BP	A1	P
9	rs77786116	27004196	C	3.761e-10
9	rs10967655	27004338	A	4.16104e-10
9	rs117107936	27004538	C	4.723e-10
9	rs528971987	27004854	G	5.71e-10
9	rs12236850	27005062	G	6.638e-10
9	rs78760192	27005064	A	8.78e-10
9	rs534131665	27005265	T	9.86e-10
12	12:98963805_GT_G	98963805	GT	1.14e-09
11	rs184223751	18470620	G	1.02092e-09
12	rs829860	98846535	C	1.02281e-09

## Sheet: Supplementary Table 12
Supplementary Table 12. Gene-set enrichment analysis in gene ontology of affective, anxiety and emotional instability symptom groups associated genes after Bonferroni correction of Pc<0.05
Category	ID	Name	p-value	q-value Bonferroni	Hit Count in Query List	Hit Count in Genome
Affective symptom group
GO: Molecular Function	GO:0043404	corticotropin-releasing hormone receptor activity	2.859e-06	0.0005232	2	3
GO: Molecular Function	GO:0015056	corticotrophin-releasing factor receptor activity	2.859e-06	0.0005232	2	3
GO: Molecular Function	GO:0038006	netrin receptor activity involved in chemoattraction	0.001003	0.1835	1	1
GO: Molecular Function	GO:0008852	exodeoxyribonuclease I activity	0.001003	0.1835	1	1
GO: Molecular Function	GO:0099077	histone-dependent DNA binding	0.001003	0.1835	1	1
GO: Molecular Function	GO:0017046	peptide hormone binding	0.001739	0.3183	2	62
GO: Molecular Function	GO:0004658	propionyl-CoA carboxylase activity	0.002003	0.3665	1	2
GO: Molecular Function	GO:0099609	microtubule lateral binding	0.002003	0.3665	1	2
GO: Biological Process	GO:0071376	cellular response to corticotropin-releasing hormone stimulus	1.325e-05	0.01694	2	6
GO: Biological Process	GO:0043435	response to corticotropin-releasing hormone	1.325e-05	0.01694	2	6
GO: Biological Process	GO:0021536	diencephalon development	1.826e-05	0.02335	4	168
GO: Biological Process	GO:0007420	brain development	1.964e-05	0.02512	8	1349
GO: Biological Process	GO:0021854	hypothalamus development	2.671e-05	0.03416	3	61
GO: Biological Process	GO:0060322	head development	2.852e-05	0.03648	8	1420
GO: Biological Process	GO:0032811	negative regulation of epinephrine secretion	3.965e-05	0.05071	2	10
GO: Biological Process	GO:0014060	regulation of epinephrine secretion	5.808e-05	0.07429	2	12
GO: Biological Process	GO:0048242	epinephrine secretion	6.86e-05	0.08775	2	13
GO: Biological Process	GO:0031346	positive regulation of cell projection organization	9.039e-05	0.1156	5	498
GO: Biological Process	GO:1900095	regulation of dosage compensation by inactivation of X chromosome	9.225e-05	0.118	2	15
GO: Biological Process	GO:0048241	epinephrine transport	0.0001054	0.1348	2	16
GO: Biological Process	GO:0007417	central nervous system development	0.0001356	0.1735	8	1766
GO: Biological Process	GO:0021953	central nervous system neuron differentiation	0.0001526	0.1952	4	290
GO: Biological Process	GO:0033604	negative regulation of catecholamine secretion	0.0002212	0.283	2	23
GO: Biological Process	GO:0021954	central nervous system neuron development	0.0002661	0.3404	3	132
GO: Biological Process	GO:0030900	forebrain development	0.0002753	0.3521	5	632
GO: Biological Process	GO:0030516	regulation of axon extension	0.0003033	0.3879	3	138
GO: Biological Process	GO:0050795	regulation of behavior	0.0003098	0.3962	3	139
GO: Biological Process	GO:0043984	histone H4-K16 acetylation	0.0003538	0.4525	2	29
GO: Biological Process	GO:0007409	axonogenesis	0.0004555	0.5826	5	705
GO: Biological Process	GO:2000252	negative regulation of feeding behavior	0.0004591	0.5871	2	33
GO: Biological Process	GO:0043950	positive regulation of cAMP-mediated signaling	0.0004591	0.5871	2	33
GO: Biological Process	GO:0061387	regulation of extent of cell growth	0.0004763	0.6092	3	161
GO: Biological Process	GO:0051640	organelle localization	0.0004827	0.6174	5	714
GO: Biological Process	GO:0050804	modulation of chemical synaptic transmission	0.0004858	0.6214	5	715
GO: Biological Process	GO:0099177	regulation of trans-synaptic signaling	0.0004889	0.6253	5	716
GO: Biological Process	GO:0032989	cellular component morphogenesis	0.0005468	0.6994	6	1141
GO: Biological Process	GO:0060560	developmental growth involved in morphogenesis	0.0005487	0.7018	4	406
GO: Biological Process	GO:0009048	dosage compensation by inactivation of X chromosome	0.0005777	0.7389	2	37
GO: Biological Process	GO:0048670	regulation of collateral sprouting	0.0005777	0.7389	2	37
GO: Biological Process	GO:0007549	dosage compensation	0.000642	0.8211	2	39
GO: Biological Process	GO:0061564	axon development	0.0007221	0.9236	5	780
GO: Biological Process	GO:0051953	negative regulation of amine transport	0.0007447	0.9524	2	42
GO: Biological Process	GO:0021761	limbic system development	0.0007712	0.9864	3	190
GO: Biological Process	GO:0048521	negative regulation of behavior	0.0008931	1	2	46
GO: Biological Process	GO:0048675	axon extension	0.0008947	1	3	200
GO: Biological Process	GO:0030534	adult behavior	0.0009077	1	3	201
GO: Biological Process	GO:0048668	collateral sprouting	0.0009323	1	2	47
GO: Biological Process	GO:1905687	regulation of diacylglycerol kinase activity	0.0009661	1	1	1
GO: Biological Process	GO:1905689	positive regulation of diacylglycerol kinase activity	0.0009661	1	1	1
GO: Biological Process	GO:0048893	afferent axon development in lateral line nerve	0.0009661	1	1	1
GO: Biological Process	GO:0090126	protein-containing complex assembly involved in synapse maturation	0.0009661	1	1	1
GO: Biological Process	GO:0060064	Spemann organizer formation at the anterior end of the primitive streak	0.0009661	1	1	1
GO: Biological Process	GO:0048933	afferent axon development in posterior lateral line nerve	0.0009661	1	1	1
GO: Biological Process	GO:1905474	canonical Wnt signaling pathway involved in stem cell proliferation	0.0009661	1	1	1
GO: Biological Process	GO:0043949	regulation of cAMP-mediated signaling	0.001097	1	2	51
GO: Biological Process	GO:0048846	axon extension involved in axon guidance	0.00114	1	2	52
GO: Biological Process	GO:1902284	neuron projection extension involved in neuron projection guidance	0.00114	1	2	52
GO: Biological Process	GO:0006475	internal protein amino acid acetylation	0.001147	1	3	218
GO: Biological Process	GO:0050770	regulation of axonogenesis	0.001163	1	3	219
GO: Biological Process	GO:0048667	cell morphogenesis involved in neuron differentiation	0.001256	1	5	882
GO: Biological Process	GO:0120035	regulation of plasma membrane bounded cell projection organization	0.001408	1	5	905
GO: Biological Process	GO:0031344	regulation of cell projection organization	0.001552	1	5	925
GO: Biological Process	GO:0060259	regulation of feeding behavior	0.001565	1	2	61
GO: Biological Process	GO:0048812	neuron projection morphogenesis	0.001605	1	5	932
GO: Biological Process	GO:0010976	positive regulation of neuron projection development	0.00168	1	3	249
GO: Biological Process	GO:0031345	negative regulation of cell projection organization	0.00168	1	3	249
GO: Biological Process	GO:0021955	central nervous system neuron axonogenesis	0.001722	1	2	64
GO: Biological Process	GO:0120039	plasma membrane bounded cell projection morphogenesis	0.001747	1	5	950
GO: Biological Process	GO:0044060	regulation of endocrine process	0.001775	1	2	65
GO: Biological Process	GO:0048858	cell projection morphogenesis	0.001813	1	5	958
GO: Biological Process	GO:0008361	regulation of cell size	0.001922	1	3	261
GO: Biological Process	GO:0048697	positive regulation of collateral sprouting in absence of injury	0.00193	1	1	2
GO: Biological Process	GO:0090125	cell-cell adhesion involved in synapse maturation	0.00193	1	1	2
GO: Biological Process	GO:2000292	regulation of defecation	0.00193	1	1	2
GO: Biological Process	GO:2000293	negative regulation of defecation	0.00193	1	1	2
GO: Biological Process	GO:0097117	guanylate kinase-associated protein clustering	0.00193	1	1	2
GO: Biological Process	GO:1905518	regulation of presynaptic active zone assembly	0.00193	1	1	2
GO: Biological Process	GO:1905520	positive regulation of presynaptic active zone assembly	0.00193	1	1	2
GO: Biological Process	GO:0048929	efferent axon development in posterior lateral line nerve	0.00193	1	1	2
GO: Biological Process	GO:0010578	regulation of adenylate cyclase activity involved in G protein-coupled receptor signaling pathway	0.00193	1	1	2
GO: Biological Process	GO:0090249	regulation of cell migration involved in somitogenic axis elongation	0.00193	1	1	2
GO: Biological Process	GO:0006473	protein acetylation	0.001964	1	3	263
GO: Biological Process	GO:1990138	neuron projection extension	0.001964	1	3	263
GO: Biological Process	GO:0032990	cell part morphogenesis	0.002031	1	5	983
GO: Biological Process	GO:0035239	tube morphogenesis	0.002036	1	6	1467
GO: Biological Process	GO:0098916	anterograde trans-synaptic signaling	0.002441	1	5	1025
GO: Biological Process	GO:0007268	chemical synaptic transmission	0.002441	1	5	1025
GO: Biological Process	GO:0099537	trans-synaptic signaling	0.002525	1	5	1033
GO: Biological Process	GO:0019933	cAMP-mediated signaling	0.002544	1	2	78
GO: Biological Process	GO:0042551	neuron maturation	0.002544	1	2	78
GO: Biological Process	GO:0050433	regulation of catecholamine secretion	0.002608	1	2	79
GO: Biological Process	GO:0050771	negative regulation of axonogenesis	0.002674	1	2	80
GO: Biological Process	GO:0043967	histone H4 acetylation	0.002674	1	2	80
GO: Biological Process	GO:0060986	endocrine hormone secretion	0.00274	1	2	81
GO: Biological Process	GO:0099536	synaptic signaling	0.002838	1	5	1061
GO: Biological Process	GO:0010975	regulation of neuron projection development	0.002846	1	4	634
GO: Biological Process	GO:0051867	general adaptation syndrome, behavioral process	0.002893	1	1	3
GO: Biological Process	GO:0014064	positive regulation of serotonin secretion	0.002893	1	1	3
GO: Biological Process	GO:0048894	efferent axon development in a lateral line nerve	0.002893	1	1	3
GO: Biological Process	GO:0035494	SNARE complex disassembly	0.002893	1	1	3
GO: Biological Process	GO:0030421	defecation	0.002893	1	1	3
GO: Biological Process	GO:0021965	spinal cord ventral commissure morphogenesis	0.002893	1	1	3
GO: Biological Process	GO:1900075	positive regulation of neuromuscular synaptic transmission	0.002893	1	1	3
GO: Biological Process	GO:0048914	myelination of anterior lateral line nerve axons	0.002893	1	1	3
GO: Biological Process	GO:0048913	anterior lateral line nerve glial cell differentiation	0.002893	1	1	3
GO: Biological Process	GO:0048939	anterior lateral line nerve glial cell development	0.002893	1	1	3
GO: Biological Process	GO:0044338	canonical Wnt signaling pathway involved in mesenchymal stem cell differentiation	0.002893	1	1	3
GO: Biological Process	GO:0048940	anterior lateral line nerve glial cell morphogenesis involved in differentiation	0.002893	1	1	3
GO: Biological Process	GO:0090248	cell migration involved in somitogenic axis elongation	0.002893	1	1	3
GO: Biological Process	GO:0050432	catecholamine secretion	0.003012	1	2	85
GO: Biological Process	GO:0043543	protein acylation	0.003018	1	3	306
GO: Biological Process	GO:0051960	regulation of nervous system development	0.003029	1	4	645
GO: Biological Process	GO:0000904	cell morphogenesis involved in differentiation	0.003078	1	5	1081
GO: Biological Process	GO:0061178	regulation of insulin secretion involved in cellular response to glucose stimulus	0.003517	1	2	92
GO: Biological Process	GO:0035418	protein localization to synapse	0.003517	1	2	92
GO: Biological Process	GO:0030072	peptide hormone secretion	0.003576	1	3	325
GO: Biological Process	GO:0002790	peptide secretion	0.003829	1	3	333
GO: Biological Process	GO:1905608	positive regulation of presynapse assembly	0.003856	1	1	4
GO: Biological Process	GO:1904954	canonical Wnt signaling pathway involved in midbrain dopaminergic neuron differentiation	0.003856	1	1	4
GO: Biological Process	GO:0051866	general adaptation syndrome	0.003856	1	1	4
GO: Biological Process	GO:0033563	dorsal/ventral axon guidance	0.003856	1	1	4
GO: Biological Process	GO:1902988	neurofibrillary tangle assembly	0.003856	1	1	4
GO: Biological Process	GO:0097118	neuroligin clustering involved in postsynaptic membrane assembly	0.003856	1	1	4
GO: Biological Process	GO:1900073	regulation of neuromuscular synaptic transmission	0.003856	1	1	4
GO: Biological Process	GO:0048909	anterior lateral line nerve development	0.003856	1	1	4
GO: Biological Process	GO:0050806	positive regulation of synaptic transmission	0.004092	1	3	341
GO: Biological Process	GO:0046883	regulation of hormone secretion	0.004296	1	3	347
GO: Biological Process	GO:0048589	developmental growth	0.004298	1	5	1168
GO: Biological Process	GO:0035773	insulin secretion involved in cellular response to glucose stimulus	0.004303	1	2	102
GO: Biological Process	GO:0051937	catecholamine transport	0.004303	1	2	102
GO: Biological Process	GO:0032418	lysosome localization	0.004724	1	2	107
GO: Biological Process	GO:1990849	vacuolar localization	0.004724	1	2	107
GO: Biological Process	GO:0048588	developmental cell growth	0.004798	1	3	361
GO: Biological Process	GO:0015833	peptide transport	0.004798	1	3	361
GO: Biological Process	GO:1904071	presynaptic active zone assembly	0.004817	1	1	5
GO: Biological Process	GO:0097112	gamma-aminobutyric acid receptor clustering	0.004817	1	1	5
GO: Biological Process	GO:0097116	gephyrin clustering involved in postsynaptic density assembly	0.004817	1	1	5
GO: Biological Process	GO:0051926	negative regulation of calcium ion transport	0.004898	1	2	109
GO: Cellular Component	GO:0044295	axonal growth cone	1.122e-05	0.002166	3	44
Anxiety symptom group
GO: Biological Process	GO:0042428	serotonin metabolic process	0.003705	0.04455	1	15
GO: Molecular Function	GO:0050484	GMP 5'-nucleotidase activity	0.0004122	0.0136	1	1
GO: Molecular Function	GO:0062064	box C/D snoRNP complex binding	0.0004122	0.0136	1	1
GO: Molecular Function	GO:0062065	box H/ACA snoRNP complex binding	0.0004122	0.0136	1	1
GO: Molecular Function	GO:0030519	snoRNP binding	0.000824	0.01631	1	2
GO: Molecular Function	GO:0034512	box C/D RNA binding	0.000824	0.01631	1	2
GO: Molecular Function	GO:1990757	ubiquitin ligase activator activity	0.001647	0.02377	1	4
GO: Molecular Function	GO:0034513	box H/ACA snoRNA binding	0.002059	0.02377	1	5
GO: Molecular Function	GO:0102336	3-oxo-arachidoyl-CoA synthase activity	0.002881	0.02377	1	7
GO: Molecular Function	GO:0102338	3-oxo-lignoceronyl-CoA synthase activity	0.002881	0.02377	1	7
GO: Molecular Function	GO:0102337	3-oxo-cerotoyl-CoA synthase activity	0.002881	0.02377	1	7
GO: Molecular Function	GO:0009922	fatty acid elongase activity	0.002881	0.02377	1	7
GO: Molecular Function	GO:0102756	very-long-chain 3-ketoacyl-CoA synthase activity	0.002881	0.02377	1	7
GO: Molecular Function	GO:0097027	ubiquitin-protein transferase activator activity	0.004524	0.03371	1	11
GO: Molecular Function	GO:0004312	fatty acid synthase activity	0.004935	0.03371	1	12
GO: Molecular Function	GO:0008253	5'-nucleotidase activity	0.005755	0.03371	1	14
GO: Molecular Function	GO:1990756	ubiquitin ligase-substrate adaptor activity	0.005755	0.03371	1	14
GO: Molecular Function	GO:0030674	protein-macromolecule adaptor activity	0.005788	0.03371	2	288
GO: Molecular Function	GO:0015095	magnesium ion transmembrane transporter activity	0.006575	0.03616	1	16
GO: Molecular Function	GO:0008252	nucleotidase activity	0.006985	0.03639	1	17
GO: Molecular Function	GO:0055106	ubiquitin-protein transferase regulator activity	0.008213	0.04065	1	20
Emotional instability symptom group
GO: Biological Process	GO:0021707	cerebellar granule cell differentiation	2.69e-06	0.0006421	2	11
GO: Biological Process	GO:0021684	cerebellar granular layer formation	2.69e-06	0.0006421	2	11
GO: Biological Process	GO:0021683	cerebellar granular layer morphogenesis	3.814e-06	0.0006421	2	13
GO: Biological Process	GO:0021681	cerebellar granular layer development	6.648e-06	0.0008393	2	17
GO: Biological Process	GO:0021533	cell differentiation in hindbrain	2.27e-05	0.001859	2	31
GO: Biological Process	GO:0002064	epithelial cell development	2.415e-05	0.001859	3	274
GO: Biological Process	GO:0021697	cerebellar cortex formation	2.577e-05	0.001859	2	33
GO: Biological Process	GO:0021696	cerebellar cortex morphogenesis	5.045e-05	0.003184	2	46
GO: Biological Process	GO:0021587	cerebellum morphogenesis	7.771e-05	0.00436	2	57
GO: Biological Process	GO:0021575	hindbrain morphogenesis	8.906e-05	0.004498	2	61
GO: Biological Process	GO:0021695	cerebellar cortex development	0.0001108	0.005086	2	68
GO: Biological Process	GO:0038008	TRAF-mediated signal transduction	0.0002474	0.009611	1	1
GO: Biological Process	GO:0045167	asymmetric protein localization involved in cell fate determination	0.0002474	0.009611	1	1
GO: Biological Process	GO:0021549	cerebellum development	0.0004053	0.01388	2	130
GO: Biological Process	GO:0022037	metencephalon development	0.0004833	0.01388	2	142
GO: Biological Process	GO:1905386	positive regulation of protein localization to presynapse	0.0004947	0.01388	1	2
GO: Biological Process	GO:1905384	regulation of protein localization to presynapse	0.0004947	0.01388	1	2
GO: Biological Process	GO:0048874	host-mediated regulation of intestinal microbiota composition	0.0004947	0.01388	1	2
GO: Biological Process	GO:0045299	otolith mineralization	0.0007419	0.01873	1	3
GO: Biological Process	GO:1904891	positive regulation of excitatory synapse assembly	0.0007419	0.01873	1	3
GO: Biological Process	GO:0030855	epithelial cell differentiation	0.0008386	0.02017	3	906
GO: Biological Process	GO:0030902	hindbrain development	0.0009084	0.02085	2	195
GO: Biological Process	GO:0022009	central nervous system vasculogenesis	0.001236	0.02601	1	5
GO: Biological Process	GO:0014834	skeletal muscle satellite cell maintenance involved in skeletal muscle regeneration	0.001236	0.02601	1	5
GO: Biological Process	GO:0021953	central nervous system neuron differentiation	0.001304	0.02634	2	234
GO: Biological Process	GO:0060066	oviduct development	0.001483	0.02676	1	6
GO: Biological Process	GO:0061038	uterus morphogenesis	0.001483	0.02676	1	6
GO: Biological Process	GO:0031133	regulation of axon diameter	0.001483	0.02676	1	6
GO: Biological Process	GO:0014045	establishment of endothelial blood-brain barrier	0.001731	0.03014	1	7
GO: Biological Process	GO:0014719	skeletal muscle satellite cell activation	0.001978	0.03329	1	8
GO: Biological Process	GO:0048840	otolith development	0.002471	0.04026	1	10
GO: Biological Process	GO:0060054	positive regulation of epithelial cell proliferation involved in wound healing	0.002718	0.0416	1	11
GO: Biological Process	GO:1905383	protein localization to presynapse	0.002718	0.0416	1	11
GO: Biological Process	GO:1902474	positive regulation of protein localization to synapse	0.002965	0.04404	1	12
GO: Biological Process	GO:0043589	skin morphogenesis	0.003212	0.04455	1	13
GO: Biological Process	GO:0032536	regulation of cell projection size	0.003459	0.04455	1	14
GO: Biological Process	GO:0099566	regulation of postsynaptic cytosolic calcium ion concentration	0.003459	0.04455	1	14
GO: Biological Process	GO:0009913	epidermal cell differentiation	0.0037	0.04455	2	397
GO: Biological Process	GO:0003334	keratinocyte development	0.003705	0.04455	1	15
GO: Biological Process	GO:0048103	somatic stem cell division	0.003705	0.04455	1	15
GO: Biological Process	GO:0042428	serotonin metabolic process	0.003705	0.04455	1	15
GO: Biological Process	GO:0060856	establishment of blood-brain barrier	0.003705	0.04455	1	15
GO: Biological Process	GO:0060429	epithelium development	0.003868	0.04542	3	1532
GO: Biological Process	GO:1904889	regulation of excitatory synapse assembly	0.004199	0.04556	1	17
GO: Biological Process	GO:0021702	cerebellar Purkinje cell differentiation	0.004199	0.04556	1	17
GO: Biological Process	GO:0046068	cGMP metabolic process	0.004445	0.04556	1	18
GO: Biological Process	GO:0070307	lens fiber cell development	0.004445	0.04556	1	18
GO: Biological Process	GO:0032535	regulation of cellular component size	0.004486	0.04556	2	438
GO: Biological Process	GO:0050678	regulation of epithelial cell proliferation	0.004689	0.04556	2	448
GO: Biological Process	GO:0099509	regulation of presynaptic cytosolic calcium ion concentration	0.004692	0.04556	1	19
GO: Biological Process	GO:1901160	primary amino compound metabolic process	0.004692	0.04556	1	19
GO: Biological Process	GO:0021694	cerebellar Purkinje cell layer formation	0.004692	0.04556	1	19
GO: Biological Process	GO:0043588	skin development	0.00498	0.04745	2	462
GO: Biological Process	GO:0050910	detection of mechanical stimulus involved in sensory perception of sound	0.005184	0.04848	1	21
GO: Biological Process	GO:0060088	auditory receptor cell stereocilium organization	0.005431	0.04859	1	22
GO: Biological Process	GO:0035313	wound healing, spreading of epidermal cells	0.005431	0.04859	1	22
GO: Biological Process	GO:0033630	positive regulation of cell adhesion mediated by integrin	0.005677	0.04859	1	23
GO: Biological Process	GO:0001502	cartilage condensation	0.005677	0.04859	1	23
GO: Biological Process	GO:0021692	cerebellar Purkinje cell layer morphogenesis	0.005677	0.04859	1	23
GO: Biological Process	GO:0007389	pattern specification process	0.005948	0.0489	2	506
GO: Biological Process	GO:0050673	epithelial cell proliferation	0.006157	0.0489	2	515
GO: Biological Process	GO:0002093	auditory receptor cell morphogenesis	0.006169	0.0489	1	25
GO: Biological Process	GO:0050808	synapse organization	0.006321	0.0489	2	522
GO: Biological Process	GO:0098743	cell aggregation	0.006416	0.0489	1	26
GO: Biological Process	GO:0060065	uterus development	0.006416	0.0489	1	26
GO: Biological Process	GO:0008544	epidermis development	0.006487	0.0489	2	529
GO: Biological Process	GO:0062009	secondary palate development	0.006662	0.0489	1	27
GO: Biological Process	GO:0050804	modulation of chemical synaptic transmission	0.00668	0.0489	2	537
GO: Biological Process	GO:0099177	regulation of trans-synaptic signaling	0.006704	0.0489	2	538
GO: Biological Process	GO:0120036	plasma membrane bounded cell projection organization	0.006779	0.0489	3	1863

## Sheet: Supplementary Table 13
Supplementary Table 13. Replications of gene scores associated with psychiatric symptom groups in UKB-NI dataset
Number	Genes scores	r value
Affective symptom group
1	ARHGAP27	0.00717494
2	ARL17B	0.00769801
3	CRHR1	0.0131291
4	C5orf17	0.00672187
5	CRHR2	0.00426162
6	DCAF5	0.00734346
7	DCC	0.00932135
8	EXD2	0.00796917
9	GALNT16	0.00690856
10	KANSL1	0.00683852
11	LRRC37A	0.00648187
12	MAPT	0.00687844
13	MSL2	0.00473047
14	NRXN1	0.00914698
15	NSF	0.00718166
16	PCCB	0.00404282
17	PLEKHM1	0.00679455
18	PPP2R3A	0.00423082
19	SPPL2C	0.00653468
20	STAG1	0.00463704
21	TCF4	0.0141138
22	WNT3	0.0066391
Anxiety symptom group
1	BTRC	0.00653468
2	CNNM2	0.00795015
3	ELOVL3	0.00404282
4	EXD3	0.010795
5	GBF1	0.00912675
6	NOLC1	0.0110737
7	NT5C2	0.00920825
8	TRIM	0.00728478
9	PITX3	0.00463704
Emotional instability symptom group
1	IFT74	0.0114089
2	LDHC	0.0112727
3	LDHAL6A	0.000771167
4	LRRC19	0.00274505
5	SLC9A7P1	0.00352631
6	TMPO	0.0107325
Statistically significant r value are shown in bold and italic

## Sheet: Supplementary Table 15
Supplementary Table 15. Moderated mediation statistics in genes scores, urban environmental profile, brain component and psychiatric symptoms groups after bootstrapping
Gene	Percentiles	Direct effect(s)						Indirect effec(s)
		Effect	Se	t	P	LLCI	ULCI	Effect	BootSE	BootLLCI	BootULCI
CRHR1	16th percentiles	0.0742	0.0144	5.1516	0	0.046	0.1025	0.019	0.011	-0.001	0.043
	50th percentiles	0.1061	0.0133	7.9541	0	0.0799	0.1322	0.0201	0.008	0.003	0.036
	84th percentiles	0.1062	0.0134	7.9422	0	0.08	0.1323	0.0201	0.009	0.006	0.04
MAPT	16th percentiles	0.074	0.0144	5.1357	0	0.0458	0.1023	0.019	0.011	-0.001	0.044
	50th percentiles	0.1062	0.0133	7.9774	0	0.0801	0.1323	0.0171	0.008	0.003	0.036
	84th percentiles	0.1064	0.0134	7.9454	0	0.0802	0.1327	0.0172	0.008	0.003	0.036
TCF4	16th percentiles	0.1	0.0124	8.051	0	0.0756	0.1243	0.0171	0.009	0.006	0.04
	50th percentiles	0.1	0.0124	8.051	0	0.0756	0.1243	0.0171	0.009	0.006	0.04
	84th percentiles	0.0715	0.0185	3.8713	0.0001	0.0353	0.1077	0.01	0.0012	-0.0013	0.0037
DCC	16th percentiles	0.0973	0.0171	5.6738	0	0.0637	0.1309	0.017	0.015	-0.01	0.05
	50th percentiles	0.0922	0.0107	8.6237	0	0.0712	0.1132	0.018	0.008	0.005	0.035
	84th percentiles	0.0862	0.0168	5.1447	0	0.0534	0.1191	0.0151	0.01	0	0.037
EXD3	16th percentiles	0.0738	0.0147	5.0304	0	0.045	0.1025	0.019	0.012	-0.002	0.045
	50th percentiles	0.1064	0.0135	7.8822	0	0.0799	0.1329	0.016	0.008	0.003	0.035
	84th percentiles	0.1064	0.0135	7.8822	0	0.0799	0.1329	0.0165	0.008	0.003	0.035
ICF74	16th percentiles	0.0662	0.016	4.1466	0	0.0349	0.0975	0.011	0.012	-0.01	0.037
	50th percentiles	0.107	0.0128	8.3524	0	0.0819	0.1321	0.0151	0.009	0.006	0.039
	84th percentiles	0.107	0.0128	8.3524	0	0.0819	0.1321	0.0152	0.008	0.002	0.032
